# Supplementary material for: A population-based approach for implementing change from opt-out to opt-in research permissions
Source: PLoS One. 2017 Apr 25;12(4):e0168223. doi: 10.1371/journal.pone.0168223 (PMC5404843; doi:10.1371/journal.pone.0168223)
Supplement: S1 Table — (XLSX) [file pone.0168223.s003.xlsx]

## Sheet: TABLE_ONE
Race	Sex	Hash	Age	Ethnicity	MyC_or_Captive_	Biobank_Preference_R	Contact_Preference_R	age_at_submission	race_recoded	age_at_submission_cat
WhiteorCaucasian	Male	Fa~XJi69GPb3wUAfEyScKv10dAI	72y.o.	NotHispanicorLatino[1]	MyChart	yes	yes	72	European-Americ	>69
WhiteorCaucasian	Female	RTyLwdbRlGB9WS6bbxYrH@Vs0pU	60y.o.	NotHispanicorLatino[1]	MyChart	yes	yes	60	European-Americ	50-69
WhiteorCaucasian	Female	qYrBLcNIEoSaiGGRrKnUgCcST6Y	Deceased(Ageunknown)	NotHispanicorLatino[1]	MyChart	yes	No,		European-Americ
WhiteorCaucasian	Female	TJxIbItOET7JiIb4pC@kI3d@0sI	70y.o.	NotHispanicorLatino[1]	MyChart	yes	yes	69	European-Americ	>69
WhiteorCaucasian	Female	YP3bwwkkvRN6jZY23wwGq72mmpM	60y.o.	NotHispanicorLatino[1]	MyChart	yes	yes	60	European-Americ	50-69
WhiteorCaucasian	Female	BD8Bw3vQHrH205gf514HGf8ste4	79y.o.	NotHispanicorLatino[1]	MyChart	yes	yes	78	European-Americ	>69
WhiteorCaucasian	Female	KXX3rsVeXX8Jj@jFPC8wiKW1~NQ	81y.o.	NotHispanicorLatino[1]	MyChart	yes	yes	81	European-Americ	>69
WhiteorCaucasian	Male	dyCC60enHtJJgYqcE1v28VwW4NI	59y.o.	NotHispanicorLatino[1]	MyChart	yes	yes	60	European-Americ	50-69
WhiteorCaucasian	Male	PD54N6JjsaSB9zfkZ1i2a3ky2Sk	68y.o.	NotHispanicorLatino[1]	MyChart	yes	yes	69	European-Americ	>69
WhiteorCaucasian	Male	TrLQv~KliyGdHHBTwbh@@jTvIFo	60y.o.	NotHispanicorLatino[1]	MyChart	yes	yes	60	European-Americ	50-69
WhiteorCaucasian	Male	ttVsllk2oR8oHdw9EaP0LD3mlGI	75y.o.	NotHispanicorLatino[1]	MyChart	yes	yes	75	European-Americ	>69
WhiteorCaucasian	Male	VRoYkoDGtWdVF~xF7rH97ROwgj8	66y.o.	NotHispanicorLatino[1]	MyChart	No,	No,	66	European-Americ	50-69
WhiteorCaucasian	Male	tlwFetM02c9bT~sCghtXB85dKPk	75y.o.	NotHispanicorLatino[1]	MyChart	yes	yes	75	European-Americ	>69
WhiteorCaucasian	Male	GwQBIEZcxu1l5Ja0vMtiUdVkoVc	64y.o.	NotHispanicorLatino[1]	MyChart	No,	No,	63	European-Americ	50-69
WhiteorCaucasian	Female	cl0THoq91pvuRzmMxJSeaw7aHOo	76y.o.	NotHispanicorLatino[1]	MyChart	yes	yes	75	European-Americ	>69
WhiteorCaucasian	Male	4OehpDPBqDI6vyQKsaa0TmfiF44	94y.o.	NotHispanicorLatino[1]	MyChart	No,	No,	-6	European-Americ
WhiteorCaucasian	Male	EhvmyjKabovkl5YIQzGdEhuXkuk	85y.o.	NotHispanicorLatino[1]	MyChart	yes	yes	84	European-Americ	>69
WhiteorCaucasian	Male	vtsy6@eBkRECh3Jm1inUuKxhTYY	73y.o.	NotHispanicorLatino[1]	MyChart	yes	yes	72	European-Americ	>69
WhiteorCaucasian	Male	GgedMBYgnXFt45cWmwkLUeGta1g	64y.o.	NotHispanicorLatino[1]	MyChart	yes	yes	63	European-Americ	50-69
WhiteorCaucasian	Male	sXlVf61v9V80nNFTHVqpMvTjNdw	77y.o.	NotHispanicorLatino[1]	MyChart	yes	yes	78	European-Americ	>69
WhiteorCaucasian	Male	D@FRF4wFIg6emEg7ft@CtNI4sOs	58y.o.	NotHispanicorLatino[1]	MyChart	yes	yes	57	European-Americ	50-69
WhiteorCaucasian	Female	RUfCU4AgPw5U7lITCLHvJqk8@u4	57y.o.	NotHispanicorLatino[1]	MyChart	yes	yes	57	European-Americ	50-69
WhiteorCaucasian	Female	26nBbf1iXUa~xw94GtUQdI7r@Ls	63y.o.	NotHispanicorLatino[1]	MyChart	yes	yes	63	European-Americ	50-69
WhiteorCaucasian	Female	ifDaXnTw64cCJ0raiEpn1JpTc8I	66y.o.	NotHispanicorLatino[1]	MyChart	yes	No,	66	European-Americ	50-69
WhiteorCaucasian	Male	VUwAzCvjBmyXZPcAU3RNsdH4k9Q	81y.o.	NotHispanicorLatino[1]	MyChart	yes	yes	81	European-Americ	>69
WhiteorCaucasian	Male	B9GaDvNxL8haY0BvJvyjHDQ6FrA	81y.o.	NotHispanicorLatino[1]	MyChart	yes	yes	81	European-Americ	>69
BlackorAfricanAmerican	Male	UmNvhNEVS@oJ0FgXqprw4Inow1w	61y.o.	NotHispanicorLatino[1]	MyChart	yes	yes	60	African-American	50-69
WhiteorCaucasian	Female	CKDJ6l8EBJGwsqROBGaNxmHIFy0	63y.o.	NotHispanicorLatino[1]	MyChart	yes	yes	63	European-Americ	50-69
WhiteorCaucasian	Female	jCA35WnD5clXRgEHG3yCaLMVj~g	75y.o.	NotHispanicorLatino[1]	MyChart	yes	yes	75	European-Americ	>69
WhiteorCaucasian	Male	isXLyKZ59SMV0GfYYZzUD~w9h8o	84y.o.	NotHispanicorLatino[1]	MyChart	yes	yes	84	European-Americ	>69
WhiteorCaucasian	Male	l52N4DFddHjifgDjsQcljr9Qtn0	73y.o.	NotHispanicorLatino[1]	MyChart	yes	yes	72	European-Americ	>69
WhiteorCaucasian	Female	1ZJKhEkgu0JAYRKHm@1qIJ2TFAk	64y.o.	NotHispanicorLatino[1]	MyChart	yes	No,	63	European-Americ	50-69
WhiteorCaucasian	Male	ANKZ~6MKujOrD9E~sjdGLwLWUFU	88y.o.	NotHispanicorLatino[1]	MyChart	yes	No,	-12	European-Americ
WhiteorCaucasian	Male	OmFmbq~kOBRB9LE7846FneKPm70	61y.o.	NotHispanicorLatino[1]	MyChart	yes	yes	60	European-Americ	50-69
WhiteorCaucasian	Female	5RYJZCzBZkJHwb4EsVi0aZr65s8	65y.o.	NotHispanicorLatino[1]	MyChart	yes	No,	66	European-Americ	50-69
WhiteorCaucasian	Male	FgoTqV6WJ6VXUAmiU7WLwElSFbE	80y.o.	NotHispanicorLatino[1]	MyChart	yes	yes	78	European-Americ	>69
BlackorAfricanAmerican	Female	cCv3Bn@qwDK8ftqi6BGLDsMo0lw	56y.o.	NotHispanicorLatino[1]	MyChart	yes	No,	54	African-American	50-69
BlackorAfricanAmerican	Female	sJWL3JXHHdTjRug24zmFxldmz~8	56y.o.	NotHispanicorLatino[1]	MyChart	No,	No,	54	African-American	50-69
WhiteorCaucasian	Female	i5~gDU25cCKbpyavu0fB0SwLKpE	62y.o.	NotHispanicorLatino[1]	MyChart	No,	No,	60	European-Americ	50-69
WhiteorCaucasian	Male	OxNuzzgizTYKW4sqDncSrw5eIOA	64y.o.	NotHispanicorLatino[1]	MyChart	yes	yes	63	European-Americ	50-69
BlackorAfricanAmerican	Female	ozkTEoV39OpROPtGLhrm43834Lo	56y.o.	NotHispanicorLatino[1]	MyChart	yes	No,	54	African-American	50-69
WhiteorCaucasian	Male	b0ehFD~gtScQ6JkQDPYRLDsxbpc	65y.o.	NotHispanicorLatino[1]	MyChart	yes	yes	63	European-Americ	50-69
BlackorAfricanAmerican	Female	QEwD4D6epLjj6Q2zxGCiq@6waLk	56y.o.	NotHispanicorLatino[1]	MyChart	yes	yes	54	African-American	50-69
BlackorAfricanAmerican	Male	Vobu@ERzMHGWC1KPef@QvNoQTtw	56y.o.	NotHispanicorLatino[1]	MyChart	yes	yes	54	African-American	50-69
WhiteorCaucasian	Female	JFA~C0KJ8Vbk2h6jZXEuUmY7IOU	65y.o.	NotHispanicorLatino[1]	MyChart	No,	No,	63	European-Americ	50-69
BlackorAfricanAmerican	Male	zBeUNfSNNNZY4MSXYCwWO@QR8hA	56y.o.	NotHispanicorLatino[1]	MyChart	yes	yes	54	African-American	50-69
WhiteorCaucasian	Female	2AdWzg3krb4TvJYHTyyBbTZZmXY	78y.o.	NotHispanicorLatino[1]	MyChart	yes	No,	78	European-Americ	>69
WhiteorCaucasian	Female	83TPU8OKoZEkVbCgWdGhkywYR6E	75y.o.	NotHispanicorLatino[1]	MyChart	yes	yes	75	European-Americ	>69
WhiteorCaucasian	Male	PFKkTMhIcJJ1SFIXFF0muHCwLQE	82y.o.	NotHispanicorLatino[1]	MyChart	yes	No,	81	European-Americ	>69
WhiteorCaucasian	Male	DWkey64c4yDvgEmrj0F32TXqK74	77y.o.	NotHispanicorLatino[1]	MyChart	yes	No,	75	European-Americ	>69
WhiteorCaucasian	Female	RQ9v9BCG2ubkMvGu7f9p1@8s2qA	59y.o.	NotHispanicorLatino[1]	MyChart	No,	No,	57	European-Americ	50-69
WhiteorCaucasian	Male	XYHs0~ZP3pWMu60OULkkB~FlylY	60y.o.	NotHispanicorLatino[1]	MyChart	yes	yes	60	European-Americ	50-69
BlackorAfricanAmerican	Male	QgybvKrACfY@MBn9mxN~mibczOY	87y.o.	NotHispanicorLatino[1]	MyChart	yes	yes	-15	African-American
WhiteorCaucasian	Male	Um9Xmg~MQt4BBDJcAxnfPGa~lOg	60y.o.	NotHispanicorLatino[1]	MyChart	yes	yes	60	European-Americ	50-69
WhiteorCaucasian	Female	7fgzjYtf6dSUW3jjbRyrSGSalPU	55y.o.	NotHispanicorLatino[1]	MyChart	yes	yes	54	European-Americ	50-69
BlackorAfricanAmerican	Female	AGsgMiQH7~OJwCNINwLLTPeI3bk	55y.o.	NotHispanicorLatino[1]	MyChart	yes	yes	54	African-American	50-69
WhiteorCaucasian	Female	TY22rD2MaG5gTXk9xlLSpMeb80Q	70y.o.	NotHispanicorLatino[1]	MyChart	yes	yes	69	European-Americ	>69
BlackorAfricanAmerican	Female	yYlLQckuVvGVxXRkmVvZe1~5Lms	71y.o.	NotHispanicorLatino[1]	MyChart	No,	No,	69	African-American	>69
WhiteorCaucasian	Female	NAUw8J28if~E51xRgJBvak18GDg	71y.o.	NotHispanicorLatino[1]	MyChart	yes	yes	69	European-Americ	>69
BlackorAfricanAmerican	Female	D0GSAMa5koCqEq2aVUa7KIh7OFg	55y.o.	NotHispanicorLatino[1]	MyChart	No,	yes	54	African-American	50-69
BlackorAfricanAmerican	Female	VptC2ogvdP~vSNDeNiGNBNX@yjE	55y.o.	NotHispanicorLatino[1]	MyChart	yes	yes	54	African-American	50-69
WhiteorCaucasian	Male	NXN~5bnjn25wsGZVfC736Ms4a64	58y.o.	NotHispanicorLatino[1]	MyChart	yes	yes	57	European-Americ	50-69
WhiteorCaucasian	Male	roMCQL8K41n4TQTYccIRF2e5M2Q	55y.o.	NotHispanicorLatino[1]	MyChart	yes	yes	54	European-Americ	50-69
BlackorAfricanAmerican	Female	uKkD@FxiS37TE3ZPBofwLv2ANic	55y.o.	NotHispanicorLatino[1]	MyChart	yes	yes	54	African-American	50-69
WhiteorCaucasian	Male	3PEusy91yQ1h96L~NAlQbSwULUg	66y.o.	NotHispanicorLatino[1]	MyChart	yes	yes	66	European-Americ	50-69
BlackorAfricanAmerican	Female	rl55C~lhVbrWYck984AJpBIYuy8	55y.o.	NotHispanicorLatino[1]	MyChart	yes	yes	54	African-American	50-69
WhiteorCaucasian	Female	hvDvyVsXtYk6dIOqCgLrgRJi3xU	81y.o.	NotHispanicorLatino[1]	MyChart	yes	yes	81	European-Americ	>69
BlackorAfricanAmerican	Female	O22aUNnjDNQGpGENHQRBrgOZuw0	59y.o.	NotHispanicorLatino[1]	MyChart	yes	No,	57	African-American	50-69
WhiteorCaucasian	Female	adoK9OeQodCxD@J~ThL5FjCcyvw	81y.o.	NotHispanicorLatino[1]	MyChart	yes	yes	81	European-Americ	>69
WhiteorCaucasian	Female	LwUvqBKcRhjnOkeHXvIaXXNQQzQ	61y.o.	NotHispanicorLatino[1]	MyChart	yes	yes	60	European-Americ	50-69
WhiteorCaucasian	Female	IhQ8AX232HBgIbsZo3QeHWcdJlw	68y.o.	NotHispanicorLatino[1]	MyChart	yes	yes	66	European-Americ	50-69
WhiteorCaucasian	Female	4lF65UzrN4avJURd3Mb47u2zLA0	62y.o.	NotHispanicorLatino[1]	MyChart	yes	yes	60	European-Americ	50-69
BlackorAfricanAmerican	Male	jpM8lo4iP406Ka6j3ci455@Wfmg	55y.o.	NotHispanicorLatino[1]	MyChart	yes	yes	54	African-American	50-69
BlackorAfricanAmerican	Female	WN6vsSFpbvXQ6GXGq62509UQXBw	75y.o.	NotHispanicorLatino[1]	MyChart	No,	yes	75	African-American	>69
WhiteorCaucasian	Female	dTVgYtl0FIBdhH6cbzYwlSVjAxU	60y.o.	NotHispanicorLatino[1]	MyChart	No,	yes	60	European-Americ	50-69
BlackorAfricanAmerican	Female	ZvStRYMlPXCQIOtEF4pCvGUbx7A	73y.o.	NotHispanicorLatino[1]	MyChart	No,	No,	72	African-American	>69
WhiteorCaucasian	Female	Uc61yqKSPmyDDisncak13AbeHbM	74y.o.	NotHispanicorLatino[1]	MyChart	yes	yes	72	European-Americ	>69
WhiteorCaucasian	Female	lxPfLU5WDTm5RLesxg4ah4NylgM	73y.o.	NotHispanicorLatino[1]	MyChart	yes	yes	72	European-Americ	>69
BlackorAfricanAmerican	Female	0XUm9qiRBuH4sR0sJiv5mgcgZLE	54y.o.	NotHispanicorLatino[1]	MyChart	No,	No,	54	African-American	50-69
BlackorAfricanAmerican	Female	fpcLZGUUOqsagqc6~u8Mf~IWuEQ	77y.o.	NotHispanicorLatino[1]	MyChart	yes	yes	75	African-American	>69
BlackorAfricanAmerican	Female	DZWRz6PMEm6d~Z7Qag0zaJqOgtI	54y.o.	NotHispanicorLatino[1]	MyChart	No,	No,	54	African-American	50-69
BlackorAfricanAmerican	Female	RPdS4Cwj5gufzuRsSnggWxf~M0s	54y.o.	NotHispanicorLatino[1]	MyChart	No,	yes	54	African-American	50-69
BlackorAfricanAmerican	Female	8FxMUtn89V3BoLt6nPoUmx6nq5c	57y.o.	NotHispanicorLatino[1]	MyChart	yes	yes	57	African-American	50-69
WhiteorCaucasian	Male	BL@lHQjdkK~thV2gESqjuqLh8dE	56y.o.	NotHispanicorLatino[1]	MyChart	yes	yes	54	European-Americ	50-69
WhiteorCaucasian	Female	2yRZH3e3iulv~vc85K7zcJCi18A	63y.o.	NotHispanicorLatino[1]	MyChart	No,	yes	63	European-Americ	50-69
BlackorAfricanAmerican	Male	70@jYhjz3@15kSxTUQTAN62qOus	55y.o.	NotHispanicorLatino[1]	MyChart	yes	No,	54	African-American	50-69
WhiteorCaucasian	Male	d3kJo6HEapBU0oH0I3hBl3PuxEQ	78y.o.	NotHispanicorLatino[1]	MyChart	yes	yes	78	European-Americ	>69
BlackorAfricanAmerican	Female	s1QEomsrZUW8IfQd9DQpieah99s	54y.o.	NotHispanicorLatino[1]	MyChart	No,	No,	54	African-American	50-69
WhiteorCaucasian	Male	FpofySXbSmbA70r6ZwAOjtgMv6Y	60y.o.	Unknown[3]	MyChart	No,	No,	60	European-Americ	50-69
WhiteorCaucasian	Female	CXnsj8bd4BnHZQ5eCoSQUcz~vgc	72y.o.	NotHispanicorLatino[1]	MyChart	yes	yes	72	European-Americ	>69
BlackorAfricanAmerican	Male	hqonZ6VUmNx0DMksnHh72zPqU7M	64y.o.	NotHispanicorLatino[1]	MyChart	yes	No,	63	African-American	50-69
BlackorAfricanAmerican	Male	kXCFvNxoM92@dVTn~k8cTQslaGk	61y.o.	NotHispanicorLatino[1]	MyChart	yes	yes	60	African-American	50-69
BlackorAfricanAmerican	Female	Wy8YZZ8jfVe~Tvr9Qd0rZSXZfa0	54y.o.	NotHispanicorLatino[1]	MyChart	yes	No,	54	African-American	50-69
WhiteorCaucasian	Female	ZrwV79kkPlmuTGg1eLcJwgkXb9Y	75y.o.	NotHispanicorLatino[1]	MyChart	No,	No,	75	European-Americ	>69
BlackorAfricanAmerican	Female	uo4zbzS3iJ0~vKzygK0K~I4WrSE	54y.o.	NotHispanicorLatino[1]	MyChart	yes	No,	54	African-American	50-69
WhiteorCaucasian	Male	IM0oKk4t~nNiLapU9udNVmVK~M4	69y.o.	NotHispanicorLatino[1]	MyChart	yes	yes	69	European-Americ	>69
BlackorAfricanAmerican	Female	jxKbztCymcxOn724m2k74J8Fg2E	84y.o.	NotHispanicorLatino[1]	MyChart	No,	No,	84	African-American	>69
BlackorAfricanAmerican	Female	Axv7JxgT0xgnbn5yB7yzQq~PB7s	54y.o.	NotHispanicorLatino[1]	MyChart	No,	yes	54	African-American	50-69
WhiteorCaucasian	Female	XFZH0c9jITD9JRfNjjLc6JcQ0eI	63y.o.	NotHispanicorLatino[1]	MyChart	No,	No,	63	European-Americ	50-69
WhiteorCaucasian	Female	7rTuKM5vpJhVnNlwMKL~D0O1gkw	73y.o.	NotHispanicorLatino[1]	MyChart	yes	yes	72	European-Americ	>69
BlackorAfricanAmerican	Female	1sRyq6gpoI8yMAXClUC1AG76qP0	54y.o.	NotHispanicorLatino[1]	MyChart	No,	No,	54	African-American	50-69
BlackorAfricanAmerican	Female	F5oo231Q2EkDzcVEGqezypd2Qvc	54y.o.	NotHispanicorLatino[1]	MyChart	No,	yes	54	African-American	50-69
WhiteorCaucasian	Male	zICV5quCDPaTis6PFUbO@fEcDG4	79y.o.	NotHispanicorLatino[1]	MyChart	yes	yes	78	European-Americ	>69
WhiteorCaucasian	Male	xBHn0L6ydmyTjFX@nxibNUk@u6k	82y.o.	NotHispanicorLatino[1]	MyChart	yes	yes	81	European-Americ	>69
BlackorAfricanAmerican	Female	o24evXBkFa6lH7KXfsq@tXvi5KA	54y.o.	NotHispanicorLatino[1]	MyChart	yes	No,	54	African-American	50-69
WhiteorCaucasian	Male	00gyqnX87ne9aAnPcaQMDlTihWI	64y.o.	NotHispanicorLatino[1]	MyChart	No,	No,	63	European-Americ	50-69
BlackorAfricanAmerican	Male	SiMBjAS6pJgaye84W5tplfV5MJY	59y.o.	NotHispanicorLatino[1]	MyChart	No,	No,	57	African-American	50-69
WhiteorCaucasian.BlackorAfricanAmerican	Female	6gxLCfZjawCml671rQa@t74urYc	61y.o.	NotHispanicorLatino[1]	MyChart	yes	yes	60	European-Americ	50-69
WhiteorCaucasian	Male	O2LQmIJV3TbmBFzIG9aYbFX5eBs	64y.o.	NotHispanicorLatino[1]	MyChart	yes	yes	63	European-Americ	50-69
BlackorAfricanAmerican	Female	4kj5CIraZLcsCN1z8kERl4~x3v4	54y.o.	NotHispanicorLatino[1]	MyChart	No,	No,	54	African-American	50-69
WhiteorCaucasian	Female	zXxLmCqWscMLoyt9H88Ujl~u6TQ	75y.o.	NotHispanicorLatino[1]	MyChart	yes	yes	75	European-Americ	>69
BlackorAfricanAmerican	Female	bM4flQ52ahhsgvvhFYBZ@PFaaBU	Deceased(53y.o.)	NotHispanicorLatino[1]	MyChart	yes	yes		African-American
WhiteorCaucasian	Female	9PXshfAt9K1OyfvlzXkO0sgcIEA	57y.o.	NotHispanicorLatino[1]	MyChart	yes	yes	57	European-Americ	50-69
WhiteorCaucasian	Male	jEBJ7tyMd1wRUrn8yoydhe@DTLY	68y.o.	NotHispanicorLatino[1]	MyChart	yes	yes	66	European-Americ	50-69
WhiteorCaucasian	Male	ycdadC5Abs@OM5gREC5P8iM4rJA	67y.o.	NotHispanicorLatino[1]	MyChart	yes	No,	66	European-Americ	50-69
WhiteorCaucasian	Female	vuIkDqq12JUY4NheZiAn0M6aask	63y.o.	NotHispanicorLatino[1]	MyChart	yes	yes	63	European-Americ	50-69
BlackorAfricanAmerican	Female	AyUc8O2@rsjw1epjr29VNeWvEx8	59y.o.	NotHispanicorLatino[1]	MyChart	yes	yes	57	African-American	50-69
BlackorAfricanAmerican	Female	xNdQerj2ljOIpMO0jqtTrSKs528	53y.o.	NotHispanicorLatino[1]	MyChart	No,	No,	51	African-American	50-69
BlackorAfricanAmerican	Female	1bzBX1why3b24HHFWoHkp1NmMig	87y.o.	NotHispanicorLatino[1]	MyChart	yes	yes	-15	African-American
BlackorAfricanAmerican	Female	APGKDHoA7fd2LEZnJC9sYXT55v8	53y.o.	NotHispanicorLatino[1]	MyChart	yes	yes	51	African-American	50-69
BlackorAfricanAmerican	Female	mCagsZfO78AdhkpsOU4faWhJa8w	81y.o.	NotHispanicorLatino[1]	MyChart	No,	No,	81	African-American	>69
BlackorAfricanAmerican	Female	6ka9BWTpEQOzmmsUHHTL2O1my2o	53y.o.	NotHispanicorLatino[1]	MyChart	yes	yes	51	African-American	50-69
WhiteorCaucasian	Male	ixnPQdT5BRopfA54sH8btL2kEBw	57y.o.	NotHispanicorLatino[1]	MyChart	yes	yes	57	European-Americ	50-69
WhiteorCaucasian	Female	ay9@P@tDpDmixgpdjJwF4xk96J0	73y.o.	NotHispanicorLatino[1]	MyChart	yes	yes	72	European-Americ	>69
WhiteorCaucasian	Male	aXupLmyrLqNZgLWiMV3svqk@dEw	59y.o.	NotHispanicorLatino[1]	MyChart	yes	yes	57	European-Americ	50-69
WhiteorCaucasian	Male	aejfbX69zHdLO91Aks31kSD6TKI	75y.o.	NotHispanicorLatino[1]	MyChart	yes	yes	75	European-Americ	>69
BlackorAfricanAmerican	Female	l9Tn~YpURNMIsBBLnxgRoQ2YmlY	53y.o.	NotHispanicorLatino[1]	MyChart	yes	No,	51	African-American	50-69
BlackorAfricanAmerican	Female	zUzuXo5v7XIbfNuAM5JTGcrcEK8	53y.o.	NotHispanicorLatino[1]	MyChart	No,	No,	51	African-American	50-69
BlackorAfricanAmerican	Female	aNGVVCkmDyS77wwsYbz0whL3JXY	53y.o.	NotHispanicorLatino[1]	MyChart	No,	No,	54	African-American	50-69
WhiteorCaucasian	Male	l1ixyBfopGVasxV8WhH4Ocghtco	53y.o.	NotHispanicorLatino[1]	MyChart	yes	yes	51	European-Americ	50-69
WhiteorCaucasian	Female	47DzSlJwLwj~z87A2zuAZur@Ilc	67y.o.	NotHispanicorLatino[1]	MyChart	yes	yes	66	European-Americ	50-69
BlackorAfricanAmerican	Female	Bdty4RxAlr9jkbZz0vgcVa8SElM	82y.o.	NotHispanicorLatino[1]	MyChart	No,	No,	81	African-American	>69
WhiteorCaucasian	Female	F9O64R6Umn~hvGsLNG4vTzSqxKU	76y.o.	NotHispanicorLatino[1]	MyChart	No,	No,	75	European-Americ	>69
BlackorAfricanAmerican	Female	6qgJabIcPrB07piY18PxeGsxLFo	70y.o.	NotHispanicorLatino[1]	MyChart	No,	No,	69	African-American	>69
WhiteorCaucasian	Male	bL48ZiXRqyH7dqDOT2FuFRQuIcA	63y.o.	NotHispanicorLatino[1]	MyChart	yes	No,	63	European-Americ	50-69
BlackorAfricanAmerican	Female	i7JCBROOhSf6nDQCorJhSMkzL~s	69y.o.	NotHispanicorLatino[1]	MyChart	No,	No,	69	African-American	>69
WhiteorCaucasian	Male	ZfhmpwBPYnrjf6MoP4qJtPqc7L4	59y.o.	NotHispanicorLatino[1]	MyChart	yes	yes	57	European-Americ	50-69
BlackorAfricanAmerican	Female	xb8A4x@buEQO7BItncS9PqCWf0k	74y.o.	NotHispanicorLatino[1]	MyChart	yes	yes	72	African-American	>69
WhiteorCaucasian	Male	ZtAqVRrAAg6eZykGG8RX8~WFIYQ	94y.o.	NotHispanicorLatino[1]	MyChart	No,	No,	-6	European-Americ
WhiteorCaucasian	Male	Z6uRqEHFaE5zQpivaACcr6ZFaY8	66y.o.	NotHispanicorLatino[1]	MyChart	yes	yes	66	European-Americ	50-69
BlackorAfricanAmerican	Female	C@8HCMMNmvRgWez@hX80zzFUV6I	53y.o.	NotHispanicorLatino[1]	MyChart	No,	No,	51	African-American	50-69
WhiteorCaucasian	Male	oz0GD9Gqw3T8O1aZjonX5HH6ROY	53y.o.	NotHispanicorLatino[1]	MyChart	No,	No,	51	European-Americ	50-69
WhiteorCaucasian	Male	TGmM1Oo8U9cc0MsOcfZofUMncVA	78y.o.	NotHispanicorLatino[1]	MyChart	No,	yes	78	European-Americ	>69
BlackorAfricanAmerican	Female	ZNRpQHxXgSnl~T3X5S8Ol8bhv5s	52y.o.	NotHispanicorLatino[1]	MyChart	yes	yes	51	African-American	50-69
WhiteorCaucasian	Male	R7Xz0ERVIJtkun289nWUjoBt9R0	61y.o.	NotHispanicorLatino[1]	MyChart	yes	No,	60	European-Americ	50-69
WhiteorCaucasian	Female	1KC52VFKBMrJTRRWjOu5IFfW8@o	72y.o.	NotHispanicorLatino[1]	MyChart	yes	yes	72	European-Americ	>69
WhiteorCaucasian	Male	WE7zDp2e8Iv8l6YL9GNXhxLwlao	56y.o.	NotHispanicorLatino[1]	MyChart	yes	yes	54	European-Americ	50-69
WhiteorCaucasian	Female	dvhWzgzZMsaJLG3nu6Ge@~PPKlA	52y.o.	NotHispanicorLatino[1]	MyChart	yes	No,	51	European-Americ	50-69
BlackorAfricanAmerican	Female	jEy6WREYJdEIb7JRFDlxctcLnL0	64y.o.	NotHispanicorLatino[1]	MyChart	No,	No,	63	African-American	50-69
BlackorAfricanAmerican	Female	48J3LgOKE~3TBkv9o3smxP5@yh4	67y.o.	NotHispanicorLatino[1]	MyChart	yes	yes	66	African-American	50-69
BlackorAfricanAmerican	Female	~UDAcgKew8s2l~38@vkzOsG1PdQ	52y.o.	NotHispanicorLatino[1]	MyChart	yes	yes	51	African-American	50-69
BlackorAfricanAmerican	Female	uXRnD8~9XCYk~a1ijOWZc@mp23k	52y.o.	NotHispanicorLatino[1]	MyChart	yes	yes	51	African-American	50-69
WhiteorCaucasian	Female	Remk5vAJ9FSqd@eq3eAtmlw2uU4	59y.o.	NotHispanicorLatino[1]	MyChart	yes	yes	60	European-Americ	50-69
BlackorAfricanAmerican	Male	K8DdCUgBKrZPxzqwVRXPp1DiX1M	71y.o.	NotHispanicorLatino[1]	MyChart	yes	yes	69	African-American	>69
BlackorAfricanAmerican	Female	qWEOnr6pXtJUhTwd8he76WN2Ww4	52y.o.	NotHispanicorLatino[1]	MyChart	No,	No,	51	African-American	50-69
WhiteorCaucasian	Male	LrPZnNhtyyrLIRiFtD6xKtP4v~E	52y.o.	NotHispanicorLatino[1]	MyChart	yes	yes	51	European-Americ	50-69
BlackorAfricanAmerican	Female	U4jB06iq~~XfjvIKcBYV6kUGqlI	71y.o.	NotHispanicorLatino[1]	MyChart	No,	No,	69	African-American	>69
WhiteorCaucasian	Female	1nKXyyyBLSitcioggwH4lx6UUUc	52y.o.	NotHispanicorLatino[1]	MyChart	yes	yes	51	European-Americ	50-69
BlackorAfricanAmerican	Male	jQ8sgQA@~Nlm18X~89HHiKJU5~U	52y.o.	NotHispanicorLatino[1]	MyChart	No,	yes	51	African-American	50-69
BlackorAfricanAmerican	Female	pBgiSz2WxOFhiu2rvRIOI9uupQ8	54y.o.	NotHispanicorLatino[1]	MyChart	yes	yes	54	African-American	50-69
BlackorAfricanAmerican	Female	McGcBoB13jIAaaiMj~QY0TNEyFs	52y.o.	NotHispanicorLatino[1]	MyChart	yes	yes	51	African-American	50-69
WhiteorCaucasian	Female	yoBnWPeRbyUBfiwHEkSOmwVixJs	52y.o.	NotHispanicorLatino[1]	MyChart	yes	yes	51	European-Americ	50-69
BlackorAfricanAmerican	Male	5GtbspwkOLGVCP8@vT0HqoaJdXg	52y.o.	NotHispanicorLatino[1]	MyChart	yes	yes	51	African-American	50-69
WhiteorCaucasian	Female	Mjv8td0o29rwywXt~Bob9wFwFdI	69y.o.	NotHispanicorLatino[1]	MyChart	yes	yes	69	European-Americ	>69
WhiteorCaucasian	Female	bZtNN~GF7Euro@N0i6uib9JRRU8	59y.o.	NotHispanicorLatino[1]	MyChart	yes	yes	57	European-Americ	50-69
WhiteorCaucasian	Male	jOz4CcSC9rRNoTsbLXg3XxOybDU	58y.o.	NotHispanicorLatino[1]	MyChart	yes	yes	57	European-Americ	50-69
WhiteorCaucasian	Male	so5b7BkhepHkLZOmxB6NdGKPKpI	64y.o.	NotHispanicorLatino[1]	MyChart	yes	yes	63	European-Americ	50-69
WhiteorCaucasian	Male	rDETc@oK8xyUYZa5dv0@VJyDFCI	69y.o.	NotHispanicorLatino[1]	MyChart	yes	yes	69	European-Americ	>69
WhiteorCaucasian	Female	FSW7G86GNDM2JleSc9dTUMzHjLQ	74y.o.	NotHispanicorLatino[1]	MyChart	No,	yes	72	European-Americ	>69
BlackorAfricanAmerican	Female	NmleoAa9UoAxTKp6PrCHGBo0BrA	52y.o.	Unknown[3]	MyChart	No,	No,	51	African-American	50-69
WhiteorCaucasian	Female	AL~wQIqan5rIstSp5VhDKtpoKxo	Deceased(Ageunknown)	NotHispanicorLatino[1]	MyChart	No,	No,		European-Americ
BlackorAfricanAmerican	Female	vb39Crx5n@9tOZptl6OgwIS6A3w	63y.o.	NotHispanicorLatino[1]	MyChart	yes	No,	63	African-American	50-69
BlackorAfricanAmerican	Female	fCQMxApP@ID2PE0Yk7SNMH680Ic	52y.o.	NotHispanicorLatino[1]	MyChart	yes	yes	51	African-American	50-69
WhiteorCaucasian	Female	KuqVbI~u3S6ysYj0pVNIwdc4KIA	69y.o.	NotHispanicorLatino[1]	MyChart	yes	yes	69	European-Americ	>69
WhiteorCaucasian	Male	DlNE8adnTJFWX9DufnJOIB36EUY	69y.o.	NotHispanicorLatino[1]	MyChart	yes	No,	69	European-Americ	>69
WhiteorCaucasian	Male	tZ@bOm@Cs4pdrKxJrMf0RvvZUcU	82y.o.	NotHispanicorLatino[1]	MyChart	yes	yes	81	European-Americ	>69
BlackorAfricanAmerican	Female	ZDbQm2a@Pv~XS4fzm6YrPn7VqUI	52y.o.	NotHispanicorLatino[1]	MyChart	yes	yes	51	African-American	50-69
BlackorAfricanAmerican	Male	eVko2tG9o9RGFuOs8qM~XuE5Slo	52y.o.	NotHispanicorLatino[1]	MyChart	yes	yes	51	African-American	50-69
WhiteorCaucasian	Female	Mt0FP0uWPpgPyE18WASio45vUaI	66y.o.	NotHispanicorLatino[1]	MyChart	No,	No,	66	European-Americ	50-69
BlackorAfricanAmerican	Female	Ks0GubeDDGgjQb5RYPyk5D0j8Uk	52y.o.	NotHispanicorLatino[1]	MyChart	yes	No,	51	African-American	50-69
WhiteorCaucasian	Female	v8vUKxgvsORSQgIoL6yDF7cU~d0	55y.o.	NotHispanicorLatino[1]	MyChart	yes	yes	54	European-Americ	50-69
WhiteorCaucasian	Female	PPh08a73wOnlkAg~GDFUHMFS8yI	79y.o.	NotHispanicorLatino[1]	MyChart	yes	yes	78	European-Americ	>69
BlackorAfricanAmerican	Male	WKCDfSfRqEh2lnt2fqwy6t5Q1S4	57y.o.	NotHispanicorLatino[1]	MyChart	No,	yes	57	African-American	50-69
WhiteorCaucasian	Female	ctJXId9YeS43wTJt6eoRb50agRI	71y.o.	NotHispanicorLatino[1]	MyChart	yes	No,	69	European-Americ	>69
WhiteorCaucasian	Female	6x04TktxAM4OphEpbY41U1IWeGA	66y.o.	NotHispanicorLatino[1]	MyChart	yes	yes	66	European-Americ	50-69
BlackorAfricanAmerican	Female	ddJOPl0MUd3fePK4RgqVNRiN9Dc	51y.o.	NotHispanicorLatino[1]	MyChart	No,	No,	51	African-American	50-69
WhiteorCaucasian	Male	G1wxxycOKh8pQRwlCHWUVHV4rm8	54y.o.	NotHispanicorLatino[1]	MyChart	yes	yes	54	European-Americ	50-69
WhiteorCaucasian	Male	vxv1TMOk434lgN61y1kRgkglbe4	64y.o.	NotHispanicorLatino[1]	MyChart	yes	yes	63	European-Americ	50-69
WhiteorCaucasian	Male	lBOfGFa@sUP@BqcLEuRTlljF31g	76y.o.	NotHispanicorLatino[1]	MyChart	No,	No,	75	European-Americ	>69
BlackorAfricanAmerican	Female	VdOQubXRIAyFWEgB1nOFd9759eA	60y.o.	NotHispanicorLatino[1]	MyChart	yes	yes	60	African-American	50-69
BlackorAfricanAmerican	Female	G70RHbDxKGSVbXpUUKdyRQQ2slE	57y.o.	NotHispanicorLatino[1]	MyChart	yes	yes	57	African-American	50-69
WhiteorCaucasian	Male	D@rv2DwdU4P~tbEi4t81C7mrXRM	68y.o.	NotHispanicorLatino[1]	MyChart	No,	No,	66	European-Americ	50-69
BlackorAfricanAmerican	Female	LMP4KEo0FxG32imQYNJDygxdVIM	51y.o.	NotHispanicorLatino[1]	MyChart	No,	yes	51	African-American	50-69
WhiteorCaucasian	Female	zfwyAMGqxT4WyI@6EUCuNKHYrLQ	55y.o.	NotHispanicorLatino[1]	MyChart	yes	yes	54	European-Americ	50-69
WhiteorCaucasian	Male	H9ML0T5Qxf0goedmw90LFe9x~jM	76y.o.	NotHispanicorLatino[1]	MyChart	yes	yes	75	European-Americ	>69
WhiteorCaucasian	Male	4IgBtyOQJphWAFZFFQL~D~UtcYs	56y.o.	NotHispanicorLatino[1]	MyChart	yes	No,	54	European-Americ	50-69
WhiteorCaucasian	Female	Z5DJV7BHko7SZ7hec3cA3Q2Du5U	68y.o.	NotHispanicorLatino[1]	MyChart	yes	yes	66	European-Americ	50-69
WhiteorCaucasian	Male	94vlYXGgZub~8aZdCRKi3~djBEo	55y.o.	NotHispanicorLatino[1]	MyChart	yes	yes	54	European-Americ	50-69
WhiteorCaucasian	Female	~mg8OTs8~5aheJbRRsYHRySLLhM	73y.o.	NotHispanicorLatino[1]	MyChart	yes	yes	72	European-Americ	>69
WhiteorCaucasian	Male	WeNP4UkrOI6Rh9vsck@9E6WtKcs	85y.o.	NotHispanicorLatino[1]	MyChart	yes	yes	84	European-Americ	>69
WhiteorCaucasian	Female	bzjSokZ@l0uJFej812yqtf0Wn50	75y.o.	NotHispanicorLatino[1]	MyChart	No,	No,	75	European-Americ	>69
WhiteorCaucasian	Female	gcccACf@ibZCSibipuAP0DFO8~M	72y.o.	NotHispanicorLatino[1]	MyChart	yes	yes	72	European-Americ	>69
WhiteorCaucasian	Male	zORO@xnanvmIyyHRnSAFyyavrO4	72y.o.	NotHispanicorLatino[1]	MyChart	yes	yes	72	European-Americ	>69
BlackorAfricanAmerican	Male	dWl8aaVB4zeFMhPU5vyxq@GOTU0	58y.o.	NotHispanicorLatino[1]	MyChart	yes	yes	57	African-American	50-69
BlackorAfricanAmerican	Female	ae5fnw90JsFfma4En0vdVVdddOg	51y.o.	NotHispanicorLatino[1]	MyChart	yes	yes	51	African-American	50-69
BlackorAfricanAmerican	Female	Sqzwzp0SlS76AbiSyY68bBisrqY	51y.o.	NotHispanicorLatino[1]	MyChart	yes	yes	51	African-American	50-69
BlackorAfricanAmerican	Female	QaXXHWdacQLhaszRWi78Z0rht48	64y.o.	NotHispanicorLatino[1]	MyChart	yes	yes	63	African-American	50-69
WhiteorCaucasian	Male	rfu9PDlkMK0WPMME6V~lp@9UIpk	72y.o.	NotHispanicorLatino[1]	MyChart	yes	yes	72	European-Americ	>69
BlackorAfricanAmerican	Male	2juO5yxK4uUfuSQwXox5OVXDplQ	51y.o.	NotHispanicorLatino[1]	MyChart	yes	yes	51	African-American	50-69
BlackorAfricanAmerican	Female	FEAKD9f0i7nQEsoZvXmtu2WVxpg	51y.o.	NotHispanicorLatino[1]	MyChart	No,	yes	51	African-American	50-69
WhiteorCaucasian	Female	mB6@HKkhlJ@DIGVKhofs9@OHEHg	53y.o.	NotHispanicorLatino[1]	MyChart	No,	No,	51	European-Americ	50-69
WhiteorCaucasian	Female	HjzIiSO8wd1Lb7AHC8hX1~KaDew	73y.o.	NotHispanicorLatino[1]	MyChart	yes	yes	72	European-Americ	>69
WhiteorCaucasian	Male	nQdIzh5fvk@UkKUF@DvQfHCGxW8	60y.o.	Unknown[3]	MyChart	No,	yes	60	European-Americ	50-69
WhiteorCaucasian	Male	7BvZ@O5xOPWbFkxrMzP5hYWwMqo	64y.o.	NotHispanicorLatino[1]	MyChart	yes	yes	63	European-Americ	50-69
WhiteorCaucasian	Male	DQVcL73@oJeSlk6JhC7WMGFPuzk	56y.o.	NotHispanicorLatino[1]	MyChart	yes	No,	54	European-Americ	50-69
WhiteorCaucasian	Female	SGDNzqF6AA19Ea7gBftV5DWp7C8	75y.o.	NotHispanicorLatino[1]	MyChart	No,	No,	75	European-Americ	>69
BlackorAfricanAmerican	Female	8atM3DlETLvp~gv8Z3teRWXYKlQ	83y.o.	NotHispanicorLatino[1]	MyChart	yes	No,	81	African-American	>69
BlackorAfricanAmerican	Male	bL@yw91sg9LPJYAZzThDzCVN9fg	66y.o.	NotHispanicorLatino[1]	MyChart	yes	yes	66	African-American	50-69
BlackorAfricanAmerican	Female	wUr5ngahI6qzewkySi8xXfVY5Y4	51y.o.	NotHispanicorLatino[1]	MyChart	No,	No,	51	African-American	50-69
WhiteorCaucasian	Male	oJhwvof~BbVHLcWC5cS1lGbYNx4	65y.o.	NotHispanicorLatino[1]	MyChart	No,	No,	66	European-Americ	50-69
BlackorAfricanAmerican	Female	tYKx0lLsncw8~nUNxwW9Skd5zs0	77y.o.	NotHispanicorLatino[1]	MyChart	yes	No,	75	African-American	>69
BlackorAfricanAmerican	Male	7V0BSCSie1HzQ6dvfrLE~VzhRNY	50y.o.	NotHispanicorLatino[1]	MyChart	No,	No,	51	African-American	50-69
BlackorAfricanAmerican	Female	IOPmL2mEThgLCDp82c~1puzgges	66y.o.	NotHispanicorLatino[1]	MyChart	No,	No,	66	African-American	50-69
WhiteorCaucasian	Female	ajRiFGBvjtGNJxCeFcxqTwam3uU	69y.o.	NotHispanicorLatino[1]	MyChart	No,	No,	69	European-Americ	>69
WhiteorCaucasian	Male	nMOP@W1zQ1@8scBLvvMeTY~CM9c	70y.o.	NotHispanicorLatino[1]	MyChart	yes	No,	69	European-Americ	>69
WhiteorCaucasian	Male	l~X1ajgIXFpoO~DSqCtWn7suulI	81y.o.	NotHispanicorLatino[1]	MyChart	No,	No,	81	European-Americ	>69
WhiteorCaucasian	Female	edXNM@W7Fc@MBLnMv7IktgXASsg	72y.o.	NotHispanicorLatino[1]	MyChart	yes	yes	72	European-Americ	>69
WhiteorCaucasian	Male	rBePF2obsmXmrNbmHjyOyFFLzRk	50y.o.	NotHispanicorLatino[1]	MyChart	yes	yes	48	European-Americ	35-49
BlackorAfricanAmerican	Male	bF5Tky9FKTymOWStYmFwAap@7oc	56y.o.	NotHispanicorLatino[1]	MyChart	yes	yes	57	African-American	50-69
WhiteorCaucasian	Female	jplYj7@QlEY~vRyBOGryBF3XbrE	76y.o.	NotHispanicorLatino[1]	MyChart	yes	No,	75	European-Americ	>69
BlackorAfricanAmerican	Male	raVK5~nIUUnQFTlo5AKnbXW3Nqg	50y.o.	NotHispanicorLatino[1]	MyChart	yes	yes	48	African-American	35-49
BlackorAfricanAmerican	Female	VYP5KY0Orp@a@@KXbWrjkZx61Us	50y.o.	NotHispanicorLatino[1]	MyChart	No,	No,	48	African-American	35-49
BlackorAfricanAmerican	Female	JykfYFhEQWtlAVjyH5NZoL~KFLw	50y.o.	NotHispanicorLatino[1]	MyChart	No,	No,	48	African-American	35-49
BlackorAfricanAmerican	Female	THnQmpFdAEbuX5mkkYMmepvDil8	66y.o.	NotHispanicorLatino[1]	MyChart	No,	yes	66	African-American	50-69
BlackorAfricanAmerican	Male	qA8nAWDglNeZ7xD1JZ1HWAVnGm4	57y.o.	NotHispanicorLatino[1]	MyChart	yes	yes	57	African-American	50-69
WhiteorCaucasian	Male	e9ylZrUHnmfSBtPVzrgnbzJjJOY	Deceased(71y.o.)	NotHispanicorLatino[1]	MyChart	yes	yes		European-Americ
BlackorAfricanAmerican	Female	DubiDqyPSdciFdpfxkkdO7VymXM	58y.o.	NotHispanicorLatino[1]	MyChart	yes	yes	57	African-American	50-69
BlackorAfricanAmerican	Female	dxFIalYhAiEzqOICdvxvmW4ZsCM	50y.o.	NotHispanicorLatino[1]	MyChart	No,	No,	48	African-American	35-49
BlackorAfricanAmerican	Female	HamF4hKiVN79jOX~cKZUfg5daOg	50y.o.	NotHispanicorLatino[1]	MyChart	No,	No,	48	African-American	35-49
BlackorAfricanAmerican	Female	kMwbp5Yk9CGPfMvnM06KzBnqy0M	50y.o.	NotHispanicorLatino[1]	MyChart	No,	No,	48	African-American	35-49
WhiteorCaucasian	Male	LwhrhbBMk9BaclnDt0Tbevvfwhs	Deceased(Ageunknown)	NotHispanicorLatino[1]	MyChart	yes	yes		European-Americ
BlackorAfricanAmerican	Female	o8S@UDcZmQLES4ll2JhHhDzDnUs	50y.o.	NotHispanicorLatino[1]	MyChart	yes	yes	48	African-American	35-49
WhiteorCaucasian	Male	lMUu0IQOETAvi8ySUR@jS4XR8Rg	56y.o.	NotHispanicorLatino[1]	MyChart	yes	yes	54	European-Americ	50-69
WhiteorCaucasian	Male	b979rr7hWcwPOPCdSgz9FthUnso	62y.o.	NotHispanicorLatino[1]	MyChart	yes	yes	63	European-Americ	50-69
BlackorAfricanAmerican	Female	QMfCEAF2CTwihlhnOgIJkeWfiY4	50y.o.	NotHispanicorLatino[1]	MyChart	No,	No,	48	African-American	35-49
BlackorAfricanAmerican	Female	hXktq2Ot4FKZog6YB87ISNUfViU	72y.o.	NotHispanicorLatino[1]	MyChart	yes	No,	72	African-American	>69
BlackorAfricanAmerican	Female	rqS7FvgsoQlu6SSnvRAvuH6I40w	67y.o.	NotHispanicorLatino[1]	MyChart	No,	yes	66	African-American	50-69
WhiteorCaucasian	Female	xmfD0P0VeZctG0IjuKfJRwOYMzg	74y.o.	NotHispanicorLatino[1]	MyChart	yes	No,	72	European-Americ	>69
BlackorAfricanAmerican	Female	RdSKA5o9Y9BR3yaVMgYNanNSSKk	77y.o.	NotHispanicorLatino[1]	MyChart	yes	yes	75	African-American	>69
BlackorAfricanAmerican	Female	d3C9CbiGp098gmOtXRjc4gFa1ao	50y.o.	NotHispanicorLatino[1]	MyChart	yes	yes	48	African-American	35-49
BlackorAfricanAmerican	Female	xp9UHAZu9Pu5pNuHKVBIgAA~yKg	56y.o.	NotHispanicorLatino[1]	MyChart	yes	yes	54	African-American	50-69
WhiteorCaucasian	Male	ANOd37cig@YBKofT11HccVSLpOs	86y.o.	NotHispanicorLatino[1]	MyChart	yes	No,	-15	European-Americ
WhiteorCaucasian	Female	tWdGqrcBhgxD7x0hfyEREcuWyWk	78y.o.	NotHispanicorLatino[1]	MyChart	yes	yes	78	European-Americ	>69
WhiteorCaucasian	Male	SWyxZpiO6j2dQ0vcmppfRQ@kAcM	50y.o.	NotHispanicorLatino[1]	MyChart	yes	yes	51	European-Americ	50-69
BlackorAfricanAmerican	Female	mXmffjrInUL5P6qYqXzOqt8O1FE	49y.o.	NotHispanicorLatino[1]	MyChart	yes	yes	48	African-American	35-49
WhiteorCaucasian	Male	NcWzwqAqkhsPoGdtOQIKKdFA9RQ	63y.o.	NotHispanicorLatino[1]	MyChart	yes	yes	63	European-Americ	50-69
BlackorAfricanAmerican	Female	1wNKh50m2olPfCE4Z0OBPmKMqrQ	49y.o.	NotHispanicorLatino[1]	MyChart	yes	yes	48	African-American	35-49
BlackorAfricanAmerican	Female	Y4CbFNi90VzFQ@vFkH6n6knkefs	49y.o.	NotHispanicorLatino[1]	MyChart	No,	yes	48	African-American	35-49
BlackorAfricanAmerican	Female	Ii9AixcMRA2dY75MHkSiL2yeeq4	49y.o.	NotHispanicorLatino[1]	MyChart	No,	No,	48	African-American	35-49
BlackorAfricanAmerican	Female	vXl0B4XaDovSApqslmIbQw5UyIk	69y.o.	NotHispanicorLatino[1]	MyChart	No,	No,	69	African-American	>69
BlackorAfricanAmerican	Female	C27sTM~A5upd5DgxFdUhCJ7EPLU	49y.o.	NotHispanicorLatino[1]	MyChart	No,	No,	48	African-American	35-49
WhiteorCaucasian	Male	zVHjqIyy0iMZViWyKxlpQiPbQOs	49y.o.	NotHispanicorLatino[1]	MyChart	yes	yes	48	European-Americ	35-49
WhiteorCaucasian	Female	ZHPh@DCXMmoCYdDbILFpWs16SDQ	84y.o.	NotHispanicorLatino[1]	MyChart	yes	yes	84	European-Americ	>69
BlackorAfricanAmerican	Female	Otkvf7zdljf5DsXcLhatNrhs3@g	85y.o.	NotHispanicorLatino[1]	MyChart	yes	yes	84	African-American	>69
BlackorAfricanAmerican	Female	yXhJzr0r@EXryGJhSbK6gs8xu5o	49y.o.	NotHispanicorLatino[1]	MyChart	No,	No,	48	African-American	35-49
BlackorAfricanAmerican	Female	RSl6ee606vEg6UGl1DmqmJY2Thc	49y.o.	NotHispanicorLatino[1]	MyChart	No,	No,	48	African-American	35-49
BlackorAfricanAmerican	Female	P5QHLeNU6FY1jY8PmvhHjZ4FzMs	49y.o.	NotHispanicorLatino[1]	MyChart	yes	No,	48	African-American	35-49
WhiteorCaucasian	Female	xlnhNELMAYNMeVX7FzVpx3c2I0Q	67y.o.	NotHispanicorLatino[1]	MyChart	yes	yes	66	European-Americ	50-69
BlackorAfricanAmerican	Female	KREXBCyQEexmJFNYjZ6XH824De8	49y.o.	NotHispanicorLatino[1]	MyChart	yes	yes	48	African-American	35-49
BlackorAfricanAmerican	Female	b85oxhPaONpnz~@cvTooGZJRPLc	67y.o.	NotHispanicorLatino[1]	MyChart	yes	yes	66	African-American	50-69
WhiteorCaucasian	Male	YJhHnkszVCIy3FS9IBC2FIDuYJc	56y.o.	NotHispanicorLatino[1]	MyChart	No,	No,	54	European-Americ	50-69
BlackorAfricanAmerican	Female	cC5KSJSzkHuNctv@LzxGu0xtD~4	60y.o.	NotHispanicorLatino[1]	MyChart	yes	yes	60	African-American	50-69
WhiteorCaucasian	Female	CqHx1H17H31nazWCqT@NZL30erY	72y.o.	NotHispanicorLatino[1]	MyChart	No,	No,	72	European-Americ	>69
WhiteorCaucasian	Female	KIMLNvLcaBrAEQtqprXYeG7OA1k	73y.o.	NotHispanicorLatino[1]	MyChart	yes	yes	72	European-Americ	>69
BlackorAfricanAmerican	Female	EY5VRD781I6lvN05uKhx0VHRsSI	67y.o.	NotHispanicorLatino[1]	MyChart	No,	No,	66	African-American	50-69
WhiteorCaucasian	Female	MB@SzsAZcjzO1e6qZapnqpm91Rk	78y.o.	NotHispanicorLatino[1]	MyChart	yes	yes	78	European-Americ	>69
BlackorAfricanAmerican	Female	2r8XwH5@P8Ln0IiWSLKtMcjs6oo	69y.o.	NotHispanicorLatino[1]	MyChart	yes	No,	69	African-American	>69
WhiteorCaucasian	Female	VfvYWDLZj7XrDbG11Zbr~SvmORI	68y.o.	NotHispanicorLatino[1]	MyChart	yes	No,	66	European-Americ	50-69
WhiteorCaucasian	Male	4SowtT~qi6RDDwliOuOyRJ35U4s	62y.o.	NotHispanicorLatino[1]	MyChart	yes	yes	63	European-Americ	50-69
WhiteorCaucasian	Male	ZHIiC@CVZ7w53NCoLxcsV~8tTr0	64y.o.	NotHispanicorLatino[1]	MyChart	yes	yes	63	European-Americ	50-69
WhiteorCaucasian	Female	DO4a7qaYSW1svyiil58wPvGE3a8	68y.o.	NotHispanicorLatino[1]	MyChart	yes	yes	66	European-Americ	50-69
WhiteorCaucasian	Male	Hak8OrvQUQoLKhDlBqWrt23q55U	49y.o.	NotHispanicorLatino[1]	MyChart	No,	No,	48	European-Americ	35-49
WhiteorCaucasian	Female	Ng6aFlo~io7ynfSWSNlg0TkbEJw	56y.o.	NotHispanicorLatino[1]	MyChart	yes	yes	57	European-Americ	50-69
BlackorAfricanAmerican	Female	BZtQqmcZq~GFpyBIOS1vQNVwdD8	73y.o.	NotHispanicorLatino[1]	MyChart	yes	No,	72	African-American	>69
BlackorAfricanAmerican	Male	311UPQtHIUnn1kQDkPl~ISF3jr4	51y.o.	NotHispanicorLatino[1]	MyChart	No,	No,	51	African-American	50-69
BlackorAfricanAmerican	Female	cj7vEm3AGn15wTSAwA~9F9EI4Qk	49y.o.	NotHispanicorLatino[1]	MyChart	No,	yes	48	African-American	35-49
WhiteorCaucasian	Female	Eqg1FxCmMztrpoUCqROgBfjBHkM	68y.o.	NotHispanicorLatino[1]	MyChart	yes	yes	66	European-Americ	50-69
BlackorAfricanAmerican	Female	0S@l2w7882WiTb@lf932AKKWpro	49y.o.	NotHispanicorLatino[1]	MyChart	yes	yes	48	African-American	35-49
WhiteorCaucasian	Female	Eznsb250F9UhFrGiBF62rXPIl@U	85y.o.	NotHispanicorLatino[1]	MyChart	No,	No,	84	European-Americ	>69
BlackorAfricanAmerican	Female	hDTZQn77CedrIhWoTZ07YXVrVhI	49y.o.	NotHispanicorLatino[1]	MyChart	yes	yes	48	African-American	35-49
BlackorAfricanAmerican	Female	SK2gEcRMclj4@eLVJTHd3cNUVdA	50y.o.	NotHispanicorLatino[1]	MyChart	No,	No,	48	African-American	35-49
BlackorAfricanAmerican	Female	w2M@O1PiuajgMSWb~0RkfcmPUs4	69y.o.	NotHispanicorLatino[1]	MyChart	No,	yes	69	African-American	>69
BlackorAfricanAmerican	Female	Ixr9KVN5XPA@9Er81cJPdfn7P00	49y.o.	NotHispanicorLatino[1]	MyChart	No,	No,	48	African-American	35-49
BlackorAfricanAmerican	Male	K7zFcFX@CJV8v@kV30zzJiG~IXA	62y.o.	NotHispanicorLatino[1]	MyChart	yes	yes	60	African-American	50-69
WhiteorCaucasian	Female	2NE8Tq3m4D4ncciESFU15MbqHiU	55y.o.	NotHispanicorLatino[1]	MyChart	yes	yes	54	European-Americ	50-69
WhiteorCaucasian	Female	EJQIsjBrq4HlrzHnB2Z8nY5X~V4	61y.o.	NotHispanicorLatino[1]	MyChart	yes	No,	60	European-Americ	50-69
WhiteorCaucasian	Female	vjvVuhk7jcg@wfOKCnpFh~dHQ0w	69y.o.	NotHispanicorLatino[1]	MyChart	yes	No,	69	European-Americ	>69
BlackorAfricanAmerican	Male	1TeqQAutYY5F4vzxwV~O7roS0XI	49y.o.	NotHispanicorLatino[1]	MyChart	yes	yes	48	African-American	35-49
BlackorAfricanAmerican	Female	fbbyCGlj6aRaNi0W3cWzOdE@ods	49y.o.	NotHispanicorLatino[1]	MyChart	yes	No,	48	African-American	35-49
WhiteorCaucasian	Female	nlhrzoa94vLC3gumW7aUWxcJJKg	50y.o.	NotHispanicorLatino[1]	MyChart	yes	yes	51	European-Americ	50-69
WhiteorCaucasian	Female	qVl2ESJnNLMOfm@868Y562Dbv0o	82y.o.	NotHispanicorLatino[1]	MyChart	yes	yes	81	European-Americ	>69
WhiteorCaucasian	Male	6NGw42k@MpZLGA8EbM2KSrdnkXk	71y.o.	NotHispanicorLatino[1]	MyChart	No,	No,	69	European-Americ	>69
WhiteorCaucasian	Female	YEYqbgqjtEBh9yB~qirpZ6a2BVg	49y.o.	NotHispanicorLatino[1]	MyChart	yes	yes	48	European-Americ	35-49
WhiteorCaucasian	Male	LzdVCDKH8O4qr6WfCkW~eEftWE4	76y.o.	NotHispanicorLatino[1]	MyChart	yes	yes	75	European-Americ	>69
WhiteorCaucasian	Female	mljE3snrqag5FAJDhzbHjDQXZcM	53y.o.	NotHispanicorLatino[1]	MyChart	yes	yes	51	European-Americ	50-69
WhiteorCaucasian	Male	U5t6qa2mMO~iQUjuXxZEFnfBrP4	49y.o.	NotHispanicorLatino[1]	MyChart	yes	yes	48	European-Americ	35-49
WhiteorCaucasian	Female	WF2VJZOCFU@ukLcgtH~~KxfywqQ	71y.o.	NotHispanicorLatino[1]	MyChart	yes	yes	69	European-Americ	>69
WhiteorCaucasian	Male	ctQRF5qJK7uG4d8efBG9rI6Qfsw	48y.o.	NotHispanicorLatino[1]	MyChart	No,	No,	48	European-Americ	35-49
BlackorAfricanAmerican	Female	KA3dfMphkL8HTsMNrOeLnBugJZs	48y.o.	NotHispanicorLatino[1]	MyChart	yes	yes	48	African-American	35-49
WhiteorCaucasian	Female	6XkEIsnR9Oc34@mpkExRo7BKg7Y	48y.o.	Unknown[3]	MyChart	yes	No,	48	European-Americ	35-49
WhiteorCaucasian	Female	SqKg@aAkdDpX2PfmFa~AAvBeyaE	65y.o.	NotHispanicorLatino[1]	MyChart	yes	yes	63	European-Americ	50-69
WhiteorCaucasian	Female	xovHrJhAp94zQoQMH2crSppLIdc	62y.o.	NotHispanicorLatino[1]	MyChart	yes	yes	60	European-Americ	50-69
WhiteorCaucasian	Female	zzRcwM3xYKUft@GoUDKRrRUHzjM	61y.o.	NotHispanicorLatino[1]	MyChart	yes	yes	60	European-Americ	50-69
WhiteorCaucasian	Male	iWzYKOTIdUmaLsnEercQ~rKvb0o	65y.o.	NotHispanicorLatino[1]	MyChart	yes	yes	63	European-Americ	50-69
WhiteorCaucasian	Female	b5RfP7WiaqIbeIY1j34ULLzeyn4	75y.o.	NotHispanicorLatino[1]	MyChart	yes	yes	75	European-Americ	>69
WhiteorCaucasian	Female	gKYCE01beZjW3RacgyQQxkgB2qQ	55y.o.	NotHispanicorLatino[1]	MyChart	yes	yes	54	European-Americ	50-69
WhiteorCaucasian	Male	zN2qwypfTcPy2sE4eAyUmTTiPts	57y.o.	NotHispanicorLatino[1]	MyChart	yes	yes	57	European-Americ	50-69
BlackorAfricanAmerican	Female	745YWP6vj92fsfX4@icS0YzZmEs	48y.o.	NotHispanicorLatino[1]	MyChart	No,	No,	48	African-American	35-49
BlackorAfricanAmerican	Female	YYMNtQ3YIB9qKQ4nutGVpty0Dws	67y.o.	NotHispanicorLatino[1]	MyChart	No,	No,	66	African-American	50-69
BlackorAfricanAmerican	Female	E7pBi0JgvWgMfDE3gS3kBHvyVaE	48y.o.	NotHispanicorLatino[1]	MyChart	No,	yes	48	African-American	35-49
WhiteorCaucasian	Male	fjrUn9dhyhVM7IMADUhAZTxeBL4	50y.o.	NotHispanicorLatino[1]	MyChart	yes	yes	48	European-Americ	35-49
WhiteorCaucasian	Male	Ra27NZy9oNq@qc24z~uC5dVF9CA	60y.o.	NotHispanicorLatino[1]	MyChart	yes	yes	60	European-Americ	50-69
WhiteorCaucasian	Female	dGFWfNbEG2ZVeP2zr2TFttS3PyQ	74y.o.	NotHispanicorLatino[1]	MyChart	yes	yes	75	European-Americ	>69
WhiteorCaucasian	Female	sRPWu9FSy3hMA3ERZBBYSVqefoM	82y.o.	NotHispanicorLatino[1]	MyChart	yes	yes	81	European-Americ	>69
WhiteorCaucasian	Female	khkebhrF0Febke1hF4wlwNq11bw	68y.o.	NotHispanicorLatino[1]	MyChart	yes	yes	66	European-Americ	50-69
BlackorAfricanAmerican	Female	vBnLh7DmoVLxpiyJ1lXEDPtN~3Q	70y.o.	NotHispanicorLatino[1]	MyChart	yes	yes	69	African-American	>69
WhiteorCaucasian	Male	~12NPE~MziaqfPvRUyLfnmdOVC4	87y.o.	NotHispanicorLatino[1]	MyChart	yes	yes	-15	European-Americ
WhiteorCaucasian	Male	1OQFPHIaXtEsEoKvx3FKFuQbk9s	56y.o.	NotHispanicorLatino[1]	MyChart	yes	yes	54	European-Americ	50-69
BlackorAfricanAmerican	Female	Posg6iRzHrfKbceKgZfuKJk8wQ0	48y.o.	NotHispanicorLatino[1]	MyChart	No,	No,	48	African-American	35-49
WhiteorCaucasian	Male	bUiqfA9HlvpXwQV6t99KfExciRA	73y.o.	NotHispanicorLatino[1]	MyChart	yes	yes	72	European-Americ	>69
WhiteorCaucasian	Female	G6V9QqMFxRGt@hefrCp2doM2LME	62y.o.	NotHispanicorLatino[1]	MyChart	yes	yes	60	European-Americ	50-69
WhiteorCaucasian	Female	caANvhpW1EzuCrZQ9Hm6FxR4sK4	68y.o.	NotHispanicorLatino[1]	MyChart	yes	No,	66	European-Americ	50-69
BlackorAfricanAmerican	Female	ovfme1XGNCMtdmq0BzCs93Wlvm8	48y.o.	NotHispanicorLatino[1]	MyChart	No,	yes	48	African-American	35-49
WhiteorCaucasian	Male	Tg2wdgtSO2s2w7zL@imsrMh4nCc	83y.o.	NotHispanicorLatino[1]	MyChart	yes	yes	84	European-Americ	>69
BlackorAfricanAmerican	Female	JevYDy@IGLT45QMMyLmiMU4fzaU	48y.o.	NotHispanicorLatino[1]	MyChart	No,	No,	48	African-American	35-49
BlackorAfricanAmerican	Female	@FDWT87X1TpcpGrL96D9Fw9B3gc	65y.o.	NotHispanicorLatino[1]	MyChart	yes	yes	63	African-American	50-69
WhiteorCaucasian	Female	yUZC4OKufhjZN5xcc0aNSj9h2jI	72y.o.	NotHispanicorLatino[1]	MyChart	yes	yes	72	European-Americ	>69
WhiteorCaucasian	Male	LR2~ggwBCaK370byms~cndkWYqs	93y.o.	NotHispanicorLatino[1]	MyChart	No,	No,	-9	European-Americ
WhiteorCaucasian	Male	7XHJSi5xPSx91dOgT@tn3x0R5fw	50y.o.	NotHispanicorLatino[1]	MyChart	yes	yes	48	European-Americ	35-49
WhiteorCaucasian	Female	tchAMILTWfSf5~eTISrqQkZZQEE	61y.o.	NotHispanicorLatino[1]	MyChart	yes	No,	60	European-Americ	50-69
WhiteorCaucasian	Female	2GgSepeFc6w408r07y7mqbSfZOc	73y.o.	NotHispanicorLatino[1]	MyChart	yes	yes	72	European-Americ	>69
WhiteorCaucasian	Male	z@QJqOajkkpRoqG0CI0~aTmJjZ0	90y.o.	NotHispanicorLatino[1]	MyChart	yes	yes	-12	European-Americ
WhiteorCaucasian	Female	9nWZMVdXXGtHFFd77671rY4AYBA	76y.o.	NotHispanicorLatino[1]	MyChart	yes	yes	75	European-Americ	>69
WhiteorCaucasian	Female	Hm3j9IrGviU4Oi3@2~53m9PQ4Wo	72y.o.	NotHispanicorLatino[1]	MyChart	yes	yes	72	European-Americ	>69
BlackorAfricanAmerican	Female	Z5IBB5RnUF4ZwfhQO~u7@WQNtG0	48y.o.	NotHispanicorLatino[1]	MyChart	No,	yes	48	African-American	35-49
WhiteorCaucasian	Male	DiV9sENaXVRJd@LhT3Po5I7TxTc	66y.o.	NotHispanicorLatino[1]	MyChart	No,	yes	66	European-Americ	50-69
WhiteorCaucasian	Male	eRgjOld6PYXviGJejgV7ZT0judY	73y.o.	NotHispanicorLatino[1]	MyChart	yes	yes	72	European-Americ	>69
WhiteorCaucasian	Male	EU7p4vtN@wRPEF2GeIxqpjgGQug	49y.o.	NotHispanicorLatino[1]	MyChart	No,	No,	48	European-Americ	35-49
WhiteorCaucasian	Male	B5Z6CHO0gBDR~QgOAncL86lhm74	52y.o.	NotHispanicorLatino[1]	MyChart	yes	yes	51	European-Americ	50-69
WhiteorCaucasian	Male	k5g8wYAIre5IhMtW2tb2kNGwj9E	68y.o.	NotHispanicorLatino[1]	MyChart	yes	yes	69	European-Americ	>69
WhiteorCaucasian	Male	MajKSu0B~xTrGfGxygf6WmHkCoo	72y.o.	NotHispanicorLatino[1]	MyChart	yes	yes	72	European-Americ	>69
WhiteorCaucasian	Female	cF92PzHufDvk3mHBSS188mRQe40	60y.o.	NotHispanicorLatino[1]	MyChart	yes	yes	60	European-Americ	50-69
WhiteorCaucasian	Female	PUqCoXBkcd2Q17wqFWuRhFl7WX8	47y.o.	NotHispanicorLatino[1]	MyChart	yes	No,	48	European-Americ	35-49
WhiteorCaucasian	Male	6X9DYKoSa6Cd~HIEUe5ah9o7Sf8	59y.o.	NotHispanicorLatino[1]	MyChart	yes	yes	57	European-Americ	50-69
WhiteorCaucasian	Male	@0vz6wfFxTRoHeqDo1Jou@aDbSs	50y.o.	Unknown[3]	MyChart	yes	yes	51	European-Americ	50-69
BlackorAfricanAmerican	Female	RgNfKKlwLkxYyFGrHoydBiT2LRg	59y.o.	NotHispanicorLatino[1]	MyChart	No,	No,	60	African-American	50-69
WhiteorCaucasian	Male	UctmeN3@JId05DRdyufjj@6BnSM	75y.o.	NotHispanicorLatino[1]	MyChart	No,	No,	75	European-Americ	>69
WhiteorCaucasian	Male	AH8CFYe08FzpeM5ShBaF92jMrlw	82y.o.	NotHispanicorLatino[1]	MyChart	yes	yes	81	European-Americ	>69
BlackorAfricanAmerican	Female	3@T@ewEYBJmZcJDjcTdzfS~4YRM	47y.o.	NotHispanicorLatino[1]	MyChart	No,	No,	45	African-American	35-49
BlackorAfricanAmerican	Female	rYVck31OudCmmYw5cUSVtx2yl70	47y.o.	NotHispanicorLatino[1]	MyChart	yes	yes	45	African-American	35-49
BlackorAfricanAmerican	Female	Rbp9aYTX2KecHgRruyJaBcE4AWs	67y.o.	NotHispanicorLatino[1]	MyChart	No,	yes	66	African-American	50-69
BlackorAfricanAmerican	Male	qAXKBY45lG1k6nzbv0VH8dLq9CQ	47y.o.	NotHispanicorLatino[1]	MyChart	No,	yes	45	African-American	35-49
BlackorAfricanAmerican	Female	uRl@TqaDYzY4cGp56FpEYyQRgmg	47y.o.	NotHispanicorLatino[1]	MyChart	yes	yes	45	African-American	35-49
WhiteorCaucasian	Female	L6lxJrwDzIfwEKrUanUXSzuKW~8	47y.o.	NotHispanicorLatino[1]	MyChart	yes	yes	45	European-Americ	35-49
WhiteorCaucasian	Female	u1jgEhzMmFyGquWnGpdtKxdY8D0	47y.o.	NotHispanicorLatino[1]	MyChart	yes	yes	48	European-Americ	35-49
BlackorAfricanAmerican	Female	QwqUwmnbR513DTUlBvcDniDEbKo	64y.o.	NotHispanicorLatino[1]	MyChart	yes	yes	63	African-American	50-69
WhiteorCaucasian	Female	aGdj09josIzfxZX8srJhOlqgGNM	90y.o.	NotHispanicorLatino[1]	MyChart	yes	yes	-12	European-Americ
WhiteorCaucasian	Female	it19OfSN83h0zgSdWBJED5An@ng	78y.o.	NotHispanicorLatino[1]	MyChart	yes	yes	78	European-Americ	>69
WhiteorCaucasian	Female	nKlFmW2p4HubHOqBUHJRu7KY9kA	77y.o.	NotHispanicorLatino[1]	MyChart	yes	No,	75	European-Americ	>69
WhiteorCaucasian	Male	Zcxl~AkhkAvrtClEtKBcQd9u7g0	82y.o.	NotHispanicorLatino[1]	MyChart	yes	yes	81	European-Americ	>69
WhiteorCaucasian	Male	eC@F5Cka1FmqPqqTWW6OSBerQls	63y.o.	NotHispanicorLatino[1]	MyChart	yes	yes	63	European-Americ	50-69
BlackorAfricanAmerican	Female	mY~i04VORYEJ5t2rJc9ac9xoyME	65y.o.	NotHispanicorLatino[1]	MyChart	yes	yes	63	African-American	50-69
BlackorAfricanAmerican	Female	Ax6xhi@zoJ0l1smthG3EiUrlvDM	47y.o.	NotHispanicorLatino[1]	MyChart	No,	yes	45	African-American	35-49
WhiteorCaucasian	Male	aO3JkbGJW0hYu4wDv6Ywrbua0Oo	63y.o.	NotHispanicorLatino[1]	MyChart	yes	yes	63	European-Americ	50-69
WhiteorCaucasian	Female	1rwPipj87jO6t0S9vMDjgEHzDUE	47y.o.	NotHispanicorLatino[1]	MyChart	yes	yes	48	European-Americ	35-49
WhiteorCaucasian	Male	0vGoF~PrmtEYfi@GdJow6H9J5ww	47y.o.	NotHispanicorLatino[1]	MyChart	yes	yes	45	European-Americ	35-49
WhiteorCaucasian	Female	sacbqMxJwg~hLZqINF0Bn1DRVY0	69y.o.	NotHispanicorLatino[1]	MyChart	yes	yes	69	European-Americ	>69
WhiteorCaucasian	Female	CLTib9ECe3EL3l4uTiu7Uz6OnHI	68y.o.	NotHispanicorLatino[1]	MyChart	No,	No,	66	European-Americ	50-69
WhiteorCaucasian	Female	vGcFqQ4dShdaJss~bqq8NUl6ong	65y.o.	NotHispanicorLatino[1]	MyChart	yes	No,	63	European-Americ	50-69
BlackorAfricanAmerican	Female	FCuFsg4k6BWVABvMF3NgnfOTWs8	47y.o.	NotHispanicorLatino[1]	MyChart	yes	yes	45	African-American	35-49
WhiteorCaucasian	Female	cUpyr67tNjaxkY4TQ4h8b4s0KkI	68y.o.	NotHispanicorLatino[1]	MyChart	yes	yes	66	European-Americ	50-69
BlackorAfricanAmerican	Female	TPbZyfU6SIuVYjX5j@lRVoysYgY	47y.o.	NotHispanicorLatino[1]	MyChart	No,	yes	45	African-American	35-49
WhiteorCaucasian	Female	7E1Y5rVIizG~@Se1HrnvvJHCXA4	69y.o.	NotHispanicorLatino[1]	MyChart	yes	yes	69	European-Americ	>69
BlackorAfricanAmerican	Female	UmTaYKXeUYYegEXReIG15IsAm8k	47y.o.	NotHispanicorLatino[1]	MyChart	yes	yes	48	African-American	35-49
BlackorAfricanAmerican	Female	~MInX7jH27D17dk8M4ctShK~BSQ	47y.o.	NotHispanicorLatino[1]	MyChart	No,	yes	45	African-American	35-49
BlackorAfricanAmerican	Female	eTXeqlva5ZIIrTpVeUDLOhHijXU	47y.o.	NotHispanicorLatino[1]	MyChart	yes	yes	45	African-American	35-49
BlackorAfricanAmerican	Female	E@jwqHrEnU3rjDcC2KU5Ac7sWpE	47y.o.	NotHispanicorLatino[1]	MyChart	yes	yes	45	African-American	35-49
WhiteorCaucasian	Female	OdLCGWWc1O6RsL6VLgTfvhlr9Qk	64y.o.	NotHispanicorLatino[1]	MyChart	yes	yes	63	European-Americ	50-69
WhiteorCaucasian	Female	xEij8ERUb@GYqU9Cpzq1tkefM04	59y.o.	NotHispanicorLatino[1]	MyChart	No,	yes	57	European-Americ	50-69
WhiteorCaucasian	Female	x8Aa@6D6EzfwztLllZ~BO~ZdFOI	73y.o.	NotHispanicorLatino[1]	MyChart	yes	yes	72	European-Americ	>69
WhiteorCaucasian	Female	UDyf6~pJUFgvuEE2hi6gThCE3fg	67y.o.	NotHispanicorLatino[1]	MyChart	yes	yes	66	European-Americ	50-69
WhiteorCaucasian	Female	U3DL4BXPsy~zLPjDPRONggQMVcs	76y.o.	NotHispanicorLatino[1]	MyChart	yes	yes	75	European-Americ	>69
BlackorAfricanAmerican	Female	SHQCaVdATuylYHOJEfL0XbZuoWg	66y.o.	NotHispanicorLatino[1]	MyChart	yes	yes	66	African-American	50-69
WhiteorCaucasian	Male	NzOfBopumK@rzeiUPFUiVNZ~SbI	77y.o.	NotHispanicorLatino[1]	MyChart	yes	No,	75	European-Americ	>69
BlackorAfricanAmerican	Female	dj1MKemfFgD8Ky1GpajKz@RK8Ro	47y.o.	NotHispanicorLatino[1]	MyChart	yes	yes	45	African-American	35-49
BlackorAfricanAmerican	Female	24pYWph@jeRnHC3na9XZBPpDZ~4	48y.o.	NotHispanicorLatino[1]	MyChart	yes	yes	48	African-American	35-49
BlackorAfricanAmerican	Female	Nl3nUK7e@IxaIaFaN@XGp5R16YU	47y.o.	NotHispanicorLatino[1]	MyChart	yes	yes	45	African-American	35-49
WhiteorCaucasian	Female	pD4Ri9MOwQAmNogyLMIGuHoMsuo	70y.o.	NotHispanicorLatino[1]	MyChart	yes	yes	69	European-Americ	>69
WhiteorCaucasian	Female	joXFMMZKFU~hR4UjCWm9Fi7OFrY	67y.o.	NotHispanicorLatino[1]	MyChart	yes	yes	66	European-Americ	50-69
BlackorAfricanAmerican	Male	fGykFoSLEU@tZUFK6JxF73ssZvc	46y.o.	NotHispanicorLatino[1]	MyChart	yes	yes	45	African-American	35-49
WhiteorCaucasian	Male	bqxirPqq~y@~INiw9OLJstPu93M	66y.o.	NotHispanicorLatino[1]	MyChart	yes	No,	66	European-Americ	50-69
WhiteorCaucasian	Male	VuCylRHY@a7g57d42PIb4CSm0OE	46y.o.	NotHispanicorLatino[1]	MyChart	yes	yes	45	European-Americ	35-49
BlackorAfricanAmerican	Female	HPEQh0RG6RMDerQMz4alO5VFnuc	46y.o.	NotHispanicorLatino[1]	MyChart	No,	No,	45	African-American	35-49
BlackorAfricanAmerican	Female	VRzTYXRlN7MxHDzp2LHXzeWNnvs	46y.o.	NotHispanicorLatino[1]	MyChart	No,	yes	45	African-American	35-49
WhiteorCaucasian	Male	VLU7YrxU0sMqXdkuXV6hgx6agB0	79y.o.	NotHispanicorLatino[1]	MyChart	No,	No,	78	European-Americ	>69
WhiteorCaucasian	Female	bh@INwtAaaTVNu8j7SR9mXwCQx0	56y.o.	NotHispanicorLatino[1]	MyChart	yes	yes	54	European-Americ	50-69
WhiteorCaucasian	Male	iYJApYbErt30n3Gss0yduTxeDhw	52y.o.	NotHispanicorLatino[1]	MyChart	yes	yes	51	European-Americ	50-69
BlackorAfricanAmerican	Female	gpoo0TRwBy79HrFglK2MWtiofzQ	65y.o.	NotHispanicorLatino[1]	MyChart	yes	No,	63	African-American	50-69
WhiteorCaucasian	Female	UEMeClwDh79XzKGGoEgDlaB4f5w	73y.o.	NotHispanicorLatino[1]	MyChart	yes	yes	72	European-Americ	>69
WhiteorCaucasian	Male	cgmhYXYQCn338KtYShCtia99Fg8	55y.o.	Unknown[3]	MyChart	No,	yes	54	European-Americ	50-69
WhiteorCaucasian	Female	k9UokZwVTu0iQgQngRiTYY5pPi8	68y.o.	NotHispanicorLatino[1]	MyChart	yes	No,	69	European-Americ	>69
WhiteorCaucasian	Female	@~siuFFtktywLAABRLUszqET8s0	67y.o.	NotHispanicorLatino[1]	MyChart	No,	No,	66	European-Americ	50-69
WhiteorCaucasian	Female	v@qWlOlIagJLkrPwCxnDXnakbSk	73y.o.	NotHispanicorLatino[1]	MyChart	yes	No,	72	European-Americ	>69
WhiteorCaucasian	Female	GdBs7AdY2BP502BMR0azz0Djum0	66y.o.	NotHispanicorLatino[1]	MyChart	No,	No,	66	European-Americ	50-69
BlackorAfricanAmerican	Female	S4uKFzacCkkaikDgDqtsFyM3M~Y	81y.o.	NotHispanicorLatino[1]	MyChart	yes	yes	81	African-American	>69
WhiteorCaucasian	Female	viqOTxxf@YjCE4oSNcg1yZZBg1Q	69y.o.	NotHispanicorLatino[1]	MyChart	yes	yes	69	European-Americ	>69
BlackorAfricanAmerican	Female	Uv2@JgMf~mQOGq00m7MlRGLVGRo	46y.o.	NotHispanicorLatino[1]	MyChart	yes	No,	45	African-American	35-49
WhiteorCaucasian	Female	4QlV0DaQdTkWvh7locC4YIU~XrM	46y.o.	NotHispanicorLatino[1]	MyChart	yes	yes	45	European-Americ	35-49
BlackorAfricanAmerican	Female	UUfZnBbjXxlI6G@AA64IIsVrLmg	46y.o.	NotHispanicorLatino[1]	MyChart	yes	yes	45	African-American	35-49
WhiteorCaucasian	Male	n78fs7q9IgFTBpvL~OQzSDup3qw	Deceased(55y.o.)	NotHispanicorLatino[1]	MyChart	yes	yes		European-Americ
WhiteorCaucasian	Male	RTBDFsxNcJGhVYNmfg0oZ9CMQXU	67y.o.	NotHispanicorLatino[1]	MyChart	No,	yes	66	European-Americ	50-69
WhiteorCaucasian	Male	gXrn0M0spVjop@fgAuvy9k~OA5Q	64y.o.	NotHispanicorLatino[1]	MyChart	yes	yes	63	European-Americ	50-69
BlackorAfricanAmerican	Female	f0bH5O~FoDAgFH~mS7EFs4OQyBI	78y.o.	NotHispanicorLatino[1]	MyChart	yes	yes	78	African-American	>69
WhiteorCaucasian	Female	~f9FwgVruLx79dPit2HiQE9bM2E	46y.o.	NotHispanicorLatino[1]	MyChart	yes	yes	45	European-Americ	35-49
WhiteorCaucasian	Female	zWLAljiBtziKgdOWMqLL5cW6HoA	72y.o.	NotHispanicorLatino[1]	MyChart	yes	No,	72	European-Americ	>69
WhiteorCaucasian	Male	sUlInoQR2m@ItQ@V@0~ArXtOWxY	76y.o.	NotHispanicorLatino[1]	MyChart	No,	No,	75	European-Americ	>69
BlackorAfricanAmerican	Female	tFdrEoPB1yDAjXmAZ5LMJGqfWVM	67y.o.	NotHispanicorLatino[1]	MyChart	No,	No,	66	African-American	50-69
WhiteorCaucasian	Female	nTb7FnNd1s9vPFZ0dIUpYIewPKU	68y.o.	NotHispanicorLatino[1]	MyChart	yes	yes	66	European-Americ	50-69
WhiteorCaucasian	Male	IoIpZr74MOiDx8TQllCWrK9FLgk	79y.o.	NotHispanicorLatino[1]	MyChart	yes	yes	78	European-Americ	>69
WhiteorCaucasian	Female	MLlgdZttuS7XUfJN4IL8jya@mRU	66y.o.	NotHispanicorLatino[1]	MyChart	yes	No,	66	European-Americ	50-69
BlackorAfricanAmerican	Female	CAYlPRpr7TbFj8TO1zHAfFvbjtE	46y.o.	NotHispanicorLatino[1]	MyChart	No,	No,	45	African-American	35-49
WhiteorCaucasian	Female	29gpOC9uMP1WNZIxut3I~MqSeQk	78y.o.	NotHispanicorLatino[1]	MyChart	yes	No,	78	European-Americ	>69
BlackorAfricanAmerican	Female	BAIDZYy05EnnCfu7hd7Xd~@ZCwQ	48y.o.	NotHispanicorLatino[1]	MyChart	yes	No,	48	African-American	35-49
BlackorAfricanAmerican	Female	TMiIVqs~M6qx8HL85EwiYroei8E	67y.o.	NotHispanicorLatino[1]	MyChart	yes	No,	66	African-American	50-69
WhiteorCaucasian	Female	k2yPhaM~u~w3c5JEEDOaQDZyRSA	70y.o.	NotHispanicorLatino[1]	MyChart	yes	No,	69	European-Americ	>69
BlackorAfricanAmerican	Female	fln4FOjTmxNzvU1mOW3ONljGvVk	66y.o.	NotHispanicorLatino[1]	MyChart	No,	No,	66	African-American	50-69
BlackorAfricanAmerican	Male	E9NC7bUIj~EOzV4Ov1@A@GZlhRE	56y.o.	NotHispanicorLatino[1]	MyChart	yes	yes	54	African-American	50-69
WhiteorCaucasian	Male	qysv0Z5K6cYe0Xc~a~yCOkAq0FM	Deceased(76y.o.)	NotHispanicorLatino[1]	MyChart	yes	yes		European-Americ
WhiteorCaucasian	Female	riKfx5jGLE98bJhtVVTjNs17z~c	51y.o.	PatientRefused[4]	MyChart	yes	yes	51	European-Americ	50-69
WhiteorCaucasian	Female	3UQr7Rbqd7BXNNdn7ASle6HQmeE	72y.o.	NotHispanicorLatino[1]	MyChart	yes	yes	72	European-Americ	>69
WhiteorCaucasian	Male	ziSRSCy56b07YW1fOfV9I6wgkMM	82y.o.	NotHispanicorLatino[1]	MyChart	yes	yes	81	European-Americ	>69
WhiteorCaucasian	Female	v66H1ibBGNy0hBVJlh3JffH05@U	46y.o.	NotHispanicorLatino[1]	MyChart	yes	yes	45	European-Americ	35-49
BlackorAfricanAmerican	Female	5DW7uAp5LjjqOjRXkNmUK9MJ@F0	65y.o.	NotHispanicorLatino[1]	MyChart	No,	yes	63	African-American	50-69
WhiteorCaucasian	Female	Tqbre8OXP44r6iSLxT4l00sbyM4	68y.o.	NotHispanicorLatino[1]	MyChart	yes	yes	66	European-Americ	50-69
WhiteorCaucasian	Female	~JoHqekBH7G7AngCrzZ3@Nizxo8	65y.o.	NotHispanicorLatino[1]	MyChart	yes	yes	63	European-Americ	50-69
WhiteorCaucasian	Female	zCf~rokf62DCht~yIHuVA26bizo	78y.o.	NotHispanicorLatino[1]	MyChart	No,	No,	78	European-Americ	>69
WhiteorCaucasian	Female	GiU8M3Hi4jrKC@fnrohuHdGVuoc	64y.o.	NotHispanicorLatino[1]	MyChart	yes	yes	63	European-Americ	50-69
WhiteorCaucasian	Male	ymj587qbne5mJBEzI37uO3iIgck	69y.o.	NotHispanicorLatino[1]	MyChart	yes	yes	69	European-Americ	>69
WhiteorCaucasian	Female	NT5H5F2NSYxY6RH9zmSzbF7YskU	72y.o.	NotHispanicorLatino[1]	MyChart	yes	yes	72	European-Americ	>69
BlackorAfricanAmerican	Female	fpAGNWlhCD8P~TJarhlSXeJVIXY	45y.o.	NotHispanicorLatino[1]	MyChart	yes	yes	45	African-American	35-49
WhiteorCaucasian	Male	smnnD~KXAsx9EOejeLEx5fCayg4	65y.o.	NotHispanicorLatino[1]	MyChart	yes	No,	63	European-Americ	50-69
WhiteorCaucasian	Female	IX45LEbp9d7vwEdyFhRlNOZK1Oc	69y.o.	NotHispanicorLatino[1]	MyChart	yes	yes	69	European-Americ	>69
WhiteorCaucasian	Female	s3ELqZ4LFa1hctZU6HFttgxnNgc	45y.o.	NotHispanicorLatino[1]	MyChart	No,	No,	45	European-Americ	35-49
BlackorAfricanAmerican	Female	E25khQiK1JGXFC1rcgV~0I6eNY8	62y.o.	NotHispanicorLatino[1]	MyChart	No,	No,	60	African-American	50-69
BlackorAfricanAmerican	Female	K7qid@j4i9T5PP6bdJLw2@X2QLU	45y.o.	NotHispanicorLatino[1]	MyChart	yes	yes	45	African-American	35-49
WhiteorCaucasian	Male	fCtA8~x~QmB8bTKudj2Y5ijGfoY	65y.o.	NotHispanicorLatino[1]	MyChart	yes	yes	63	European-Americ	50-69
WhiteorCaucasian	Female	DE63DQZlgJRnPEDBbqDzqnbhRJg	52y.o.	NotHispanicorLatino[1]	MyChart	No,	No,	51	European-Americ	50-69
BlackorAfricanAmerican	Female	Oh2k6lVbkM2R1a8k0kEPZwpOQx4	45y.o.	NotHispanicorLatino[1]	MyChart	yes	yes	45	African-American	35-49
WhiteorCaucasian	Male	GGByiCUMNBzmn3rS2NoFWE0R@yY	45y.o.	NotHispanicorLatino[1]	MyChart	yes	yes	45	European-Americ	35-49
BlackorAfricanAmerican	Female	MIg0tLbz0m9IVHR88pTMoCrYuhM	45y.o.	NotHispanicorLatino[1]	MyChart	No,	No,	45	African-American	35-49
BlackorAfricanAmerican	Female	mxvznpJMN~KFzeSIANzx9DbnRzw	45y.o.	NotHispanicorLatino[1]	MyChart	No,	No,	45	African-American	35-49
WhiteorCaucasian	Male	zMjPzoC~SYJhFAIkTYwzd9weTZA	67y.o.	NotHispanicorLatino[1]	MyChart	yes	yes	66	European-Americ	50-69
BlackorAfricanAmerican	Female	84Z0Da@2tTgDaUmlLngMMcDYC44	62y.o.	NotHispanicorLatino[1]	MyChart	No,	No,	60	African-American	50-69
WhiteorCaucasian	Female	q27C4kS0ePNFctCw@E3YDI3Az4c	57y.o.	NotHispanicorLatino[1]	MyChart	yes	No,	57	European-Americ	50-69
WhiteorCaucasian	Female	U3V1RnNI3e0XVk8s2Pe8g7L5aTQ	68y.o.	NotHispanicorLatino[1]	MyChart	yes	yes	66	European-Americ	50-69
WhiteorCaucasian	Female	aLf1QxsVATM8WqBb~PvVCcs6lvk	72y.o.	NotHispanicorLatino[1]	MyChart	yes	yes	72	European-Americ	>69
WhiteorCaucasian	Male	XHvFJ7HgtTB~yp3FZi3W4BJCYvY	68y.o.	NotHispanicorLatino[1]	MyChart	yes	yes	66	European-Americ	50-69
WhiteorCaucasian	Male	T79qYh1n4fd0j6bqIheC0~9Obio	74y.o.	NotHispanicorLatino[1]	MyChart	yes	yes	72	European-Americ	>69
BlackorAfricanAmerican	Female	Tj4F2KDteyyLkV3GGgho0NOJzlE	66y.o.	NotHispanicorLatino[1]	MyChart	No,	No,	66	African-American	50-69
BlackorAfricanAmerican	Female	Pf~NAT2Pf9xLUntQsGvdFP@L4fc	67y.o.	NotHispanicorLatino[1]	MyChart	No,	yes	66	African-American	50-69
WhiteorCaucasian	Male	J~1@nIGkZwgKkztgOrcVfadIgxQ	59y.o.	NotHispanicorLatino[1]	MyChart	yes	yes	57	European-Americ	50-69
WhiteorCaucasian	Male	RbxBsAcNa1zg5zQPNZJe99NStEI	80y.o.	NotHispanicorLatino[1]	MyChart	No,	No,	81	European-Americ	>69
WhiteorCaucasian	Female	MWsURT5qhsjuusl@2eqQLVyFwfo	66y.o.	NotHispanicorLatino[1]	MyChart	yes	yes	66	European-Americ	50-69
BlackorAfricanAmerican	Female	FTxwckmKg3N2Sy6hROF@~FO45Ok	68y.o.	NotHispanicorLatino[1]	MyChart	No,	No,	69	African-American	>69
WhiteorCaucasian	Female	kMfr~ykzLtFNasGhqUROsKleyqc	71y.o.	NotHispanicorLatino[1]	MyChart	yes	yes	69	European-Americ	>69
WhiteorCaucasian	Female	QQ3RvowbuXYYni7T62LMEKHxPHY	78y.o.	NotHispanicorLatino[1]	MyChart	yes	yes	78	European-Americ	>69
BlackorAfricanAmerican	Female	gsCqTZAbqPyysvefwIvR03y05Tg	65y.o.	NotHispanicorLatino[1]	MyChart	yes	yes	63	African-American	50-69
Asian	Male	0XaRtSMKw3tOoi@3wL6ofIB0ArU	72y.o.	NotHispanicorLatino[1]	MyChart	No,	No,	72	Asian	>69
WhiteorCaucasian	Female	GOke6rnDduwUbe9M~8pSKHgVr88	66y.o.	NotHispanicorLatino[1]	MyChart	yes	yes	66	European-Americ	50-69
WhiteorCaucasian	Female	Xdo~AEvo0HLqz7lwRlMFBvQOiPg	45y.o.	Unknown[3]	MyChart	yes	yes	45	European-Americ	35-49
WhiteorCaucasian	Male	q21o8RSfT8HonHcyAfKHyGnL0eM	77y.o.	NotHispanicorLatino[1]	MyChart	yes	yes	78	European-Americ	>69
WhiteorCaucasian	Female	bqO9dHuu1SwHsQ9T15iLqsDZVZk	79y.o.	NotHispanicorLatino[1]	MyChart	yes	yes	78	European-Americ	>69
BlackorAfricanAmerican	Female	Of@tUXMds6kJtwPBSSnSxJAce@c	57y.o.	NotHispanicorLatino[1]	MyChart	No,	No,	57	African-American	50-69
BlackorAfricanAmerican	Female	9y3J9DLpTFkdKLC2uyOPCxEnt0o	45y.o.	NotHispanicorLatino[1]	MyChart	yes	yes	45	African-American	35-49
WhiteorCaucasian	Male	xfLMnNXwFdTRcdd@Fwpjpbnz3Gk	68y.o.	NotHispanicorLatino[1]	MyChart	yes	yes	66	European-Americ	50-69
WhiteorCaucasian	Male	@K6pjCNdmrmSuh1b3QvFFNYzSS4	45y.o.	NotHispanicorLatino[1]	MyChart	yes	yes	45	European-Americ	35-49
BlackorAfricanAmerican	Female	1dUir4WPkJDVrwClUsAxZ6bLuh8	58y.o.	NotHispanicorLatino[1]	MyChart	No,	No,	57	African-American	50-69
WhiteorCaucasian	Female	WLOw0dzBewa4BIGetHCcKfdjUZI	66y.o.	NotHispanicorLatino[1]	MyChart	yes	yes	66	European-Americ	50-69
WhiteorCaucasian	Male	ojoUtQZxRJeZhlOKEaJpk1WR~Qw	63y.o.	NotHispanicorLatino[1]	MyChart	yes	yes	63	European-Americ	50-69
WhiteorCaucasian	Male	u0UGbJk3QWqdH2cRrbAnFaLYYro	57y.o.	NotHispanicorLatino[1]	MyChart	No,	No,	57	European-Americ	50-69
WhiteorCaucasian	Male	aHhYx~qq4sIWUj6YRyi~ENPR2gE	73y.o.	NotHispanicorLatino[1]	MyChart	yes	No,	72	European-Americ	>69
WhiteorCaucasian	Female	KnG9KCp5DBsiNsZPv97AZOa7xT4	67y.o.	NotHispanicorLatino[1]	MyChart	yes	yes	66	European-Americ	50-69
BlackorAfricanAmerican	Female	BO4u9LaSuSK4D@Hz8mUuLKqBBsI	61y.o.	NotHispanicorLatino[1]	MyChart	No,	No,	60	African-American	50-69
BlackorAfricanAmerican	Female	4TOJiMQ5F6ORXEWWa~IV0zuUTro	45y.o.	NotHispanicorLatino[1]	MyChart	No,	No,	45	African-American	35-49
BlackorAfricanAmerican	Female	CXlqxinKVA1qN2arFF2RAu36S5M	45y.o.	NotHispanicorLatino[1]	MyChart	No,	No,	45	African-American	35-49
WhiteorCaucasian	Female	Bx6~Hs5bAF6bZTn7C~vIkhAX3dA	65y.o.	NotHispanicorLatino[1]	MyChart	No,	No,	66	European-Americ	50-69
WhiteorCaucasian	Female	RPZ6MFS43xwIuja5whKORRFGweo	45y.o.	NotHispanicorLatino[1]	MyChart	yes	yes	45	European-Americ	35-49
WhiteorCaucasian	Female	66z9eyY07Qi6JQObhGydP0edwBU	76y.o.	NotHispanicorLatino[1]	MyChart	No,	No,	75	European-Americ	>69
WhiteorCaucasian	Female	X~xG6FC@n9OGzycBEbtmdukjV9M	60y.o.	NotHispanicorLatino[1]	MyChart	yes	No,	60	European-Americ	50-69
WhiteorCaucasian	Female	WVMtcNOutc3sD8Lg3KftnxrVY4w	81y.o.	NotHispanicorLatino[1]	MyChart	yes	yes	81	European-Americ	>69
WhiteorCaucasian	Female	W0HZdqm41lDazj12VK8uVB1OVz8	69y.o.	NotHispanicorLatino[1]	MyChart	yes	yes	69	European-Americ	>69
BlackorAfricanAmerican	Female	b7HcrjTbUk8nXccA7cBhsRHqQTo	69y.o.	NotHispanicorLatino[1]	MyChart	No,	No,	69	African-American	>69
WhiteorCaucasian	Male	@cDCwqJdJ8bVedFgo7kN1ay97Cg	80y.o.	NotHispanicorLatino[1]	MyChart	yes	yes	78	European-Americ	>69
BlackorAfricanAmerican	Male	Fd@1Gw4jjerDuWE@kvx1UdKMnBE	45y.o.	NotHispanicorLatino[1]	MyChart	No,	No,	45	African-American	35-49
WhiteorCaucasian	Female	sMUiAgW3mHxmq5FoLDMcocZKDlQ	68y.o.	NotHispanicorLatino[1]	MyChart	No,	No,	66	European-Americ	50-69
WhiteorCaucasian	Female	no2wilG1xACLr5A6zYBCVxnbk6A	60y.o.	NotHispanicorLatino[1]	MyChart	No,	yes	60	European-Americ	50-69
WhiteorCaucasian	Male	S3SNijqhxzZHKx668f9XI2sGeBM	54y.o.	NotHispanicorLatino[1]	MyChart	yes	yes	54	European-Americ	50-69
WhiteorCaucasian	Female	02LfZdf~uruPdq@V12@PbCj@09E	65y.o.	NotHispanicorLatino[1]	MyChart	yes	No,	63	European-Americ	50-69
BlackorAfricanAmerican	Female	ar96TTFFzWZfqlFSmzt0uAV12FA	45y.o.	NotHispanicorLatino[1]	MyChart	No,	No,	45	African-American	35-49
WhiteorCaucasian	Female	GSM5VR2r7QWWiBqeAT5jUOlFQUU	71y.o.	NotHispanicorLatino[1]	MyChart	yes	yes	69	European-Americ	>69
WhiteorCaucasian	Male	a9RkqXKFodqtV6guKQbMGUi@B9Q	73y.o.	NotHispanicorLatino[1]	MyChart	yes	yes	72	European-Americ	>69
BlackorAfricanAmerican	Female	uF6PAcpXaWcxZDB5WY@h0TROv4w	65y.o.	NotHispanicorLatino[1]	MyChart	yes	yes	66	African-American	50-69
WhiteorCaucasian	Male	TAB3qBVKrHovEh0RGmRVhovJ4QI	50y.o.	NotHispanicorLatino[1]	MyChart	yes	yes	48	European-Americ	35-49
BlackorAfricanAmerican	Female	ajss7KV3jSCipchU@Srhy8QHnIw	45y.o.	NotHispanicorLatino[1]	MyChart	yes	yes	45	African-American	35-49
WhiteorCaucasian	Female	O0HKG~mtEiIZrJyr1F6ssMtYneQ	57y.o.	NotHispanicorLatino[1]	MyChart	yes	yes	57	European-Americ	50-69
BlackorAfricanAmerican	Female	rJqGiZRR0qroFYP1lw1dEwQjzDE	65y.o.	NotHispanicorLatino[1]	MyChart	yes	yes	63	African-American	50-69
WhiteorCaucasian	Female	tmKiWdj7PT~YfbNkjXp1~Sgw1RA	65y.o.	NotHispanicorLatino[1]	MyChart	yes	No,	63	European-Americ	50-69
WhiteorCaucasian	Female	cc1c93k2XvZXLvnWqY~S7cJv54k	62y.o.	NotHispanicorLatino[1]	MyChart	yes	yes	60	European-Americ	50-69
WhiteorCaucasian	Female	yeUKLQOV3ywwF@dqAGwKLlC2deY	74y.o.	NotHispanicorLatino[1]	MyChart	yes	yes	72	European-Americ	>69
WhiteorCaucasian	Female	gsphNVfZp669v91IS~O4UvNSrnU	63y.o.	NotHispanicorLatino[1]	MyChart	yes	yes	63	European-Americ	50-69
WhiteorCaucasian	Female	hH@k0MoJfoD0bika3ewSxDwC48Q	60y.o.	NotHispanicorLatino[1]	MyChart	yes	yes	60	European-Americ	50-69
WhiteorCaucasian	Male	vwXjFMCDR9@2ByaBPEmieDPRNro	64y.o.	NotHispanicorLatino[1]	MyChart	yes	yes	63	European-Americ	50-69
WhiteorCaucasian	Female	0CiYf@OCxlA8P3loLmVGQ5lrJtA	71y.o.	NotHispanicorLatino[1]	MyChart	yes	yes	69	European-Americ	>69
BlackorAfricanAmerican	Female	O3Mcwd18JK~tR9cE5KCwEwB~pQU	65y.o.	NotHispanicorLatino[1]	MyChart	No,	No,	63	African-American	50-69
WhiteorCaucasian	Male	Kq3AwklSDIWova06FEcfK8q7Xf4	77y.o.	NotHispanicorLatino[1]	MyChart	yes	yes	75	European-Americ	>69
BlackorAfricanAmerican	Female	Yhsdl@bVblTGmkASQg0cro~aa90	62y.o.	NotHispanicorLatino[1]	MyChart	yes	No,	60	African-American	50-69
BlackorAfricanAmerican	Male	x4OUPC4MMUyiWd4tVLMjGbp4P4k	46y.o.	NotHispanicorLatino[1]	MyChart	No,	No,	45	African-American	35-49
WhiteorCaucasian	Female	7Q~G0P0NN9tpfCtIgWL~kf3B8sw	68y.o.	NotHispanicorLatino[1]	MyChart	yes	yes	66	European-Americ	50-69
WhiteorCaucasian	Male	VjvTIDE3jC4dZ@H0DOIW7MluhZ4	46y.o.	NotHispanicorLatino[1]	MyChart	yes	yes	45	European-Americ	35-49
BlackorAfricanAmerican	Male	KUkDWkPt9UANg6BlnJ8lHt9Gtrs	44y.o.	NotHispanicorLatino[1]	MyChart	No,	No,	42	African-American	35-49
WhiteorCaucasian	Female	0fJOqCwrYaZoEs3tl5w4qYYSGwU	64y.o.	NotHispanicorLatino[1]	MyChart	yes	yes	63	European-Americ	50-69
WhiteorCaucasian	Female	oQO7RXRyha0W9ao4YSKeWwbpvPE	64y.o.	NotHispanicorLatino[1]	MyChart	No,	yes	63	European-Americ	50-69
WhiteorCaucasian	Male	gewVN9nc2bixGHUjw9pxszkeKec	71y.o.	NotHispanicorLatino[1]	MyChart	yes	yes	72	European-Americ	>69
NativeHawaiianorOtherPacificIslander	Female	Zf96FyrRx6L0GE9berLEojgW3DM	72y.o.	NotHispanicorLatino[1]	MyChart	yes	yes	72	other	>69
BlackorAfricanAmerican	Female	I4tkxjhpKASsGmoDeYzoo6RQbh4	44y.o.	NotHispanicorLatino[1]	MyChart	No,	No,	42	African-American	35-49
BlackorAfricanAmerican	Female	QN~eaShwctCPni650C4GN~ghobQ	44y.o.	NotHispanicorLatino[1]	MyChart	No,	yes	45	African-American	35-49
WhiteorCaucasian	Female	Wc05nDrZ9DyQ1ANHB8AFuAD4jBQ	75y.o.	NotHispanicorLatino[1]	MyChart	No,	yes	75	European-Americ	>69
WhiteorCaucasian	Female	qJmi01QyoRqs8GvpwZZycqCf~SM	63y.o.	NotHispanicorLatino[1]	MyChart	yes	yes	63	European-Americ	50-69
WhiteorCaucasian	Male	5tNqhp@F~OOODacYgpXSQOZTR38	80y.o.	NotHispanicorLatino[1]	MyChart	yes	yes	78	European-Americ	>69
WhiteorCaucasian	Male	CGf91bXYx3ifvQ185UsCTopWebE	84y.o.	NotHispanicorLatino[1]	MyChart	yes	yes	84	European-Americ	>69
WhiteorCaucasian	Female	9pv9AfhRFy4xNPp3TOa7wRKkCe4	76y.o.	NotHispanicorLatino[1]	MyChart	yes	yes	75	European-Americ	>69
BlackorAfricanAmerican	Female	t5Y~tas@RxjhnllmHYxYMxbUlHs	45y.o.	NotHispanicorLatino[1]	MyChart	yes	yes	45	African-American	35-49
WhiteorCaucasian	Female	VMhSsUQKyC4K0mwJXh2NACmpFqY	74y.o.	NotHispanicorLatino[1]	MyChart	yes	yes	72	European-Americ	>69
WhiteorCaucasian	Male	1dFgc2NwWh@wRk9ZmBjqvR1Ikh0	57y.o.	PatientRefused[4]	MyChart	yes	yes	57	European-Americ	50-69
WhiteorCaucasian	Male	uaOU@hFoAkNQr67jESlbHKekLDA	68y.o.	NotHispanicorLatino[1]	MyChart	yes	yes	66	European-Americ	50-69
WhiteorCaucasian	Male	FL9ghKp0zwetj4nNfeRduFmf7aw	87y.o.	NotHispanicorLatino[1]	MyChart	yes	yes	-15	European-Americ
WhiteorCaucasian	Female	aUgx7qkc9ZNCIE@D3qAIAX6UTsc	68y.o.	NotHispanicorLatino[1]	MyChart	yes	yes	66	European-Americ	50-69
BlackorAfricanAmerican	Female	pB1zoG66s1x0tftRtHCUTr2gLCs	62y.o.	NotHispanicorLatino[1]	MyChart	No,	No,	60	African-American	50-69
WhiteorCaucasian	Male	uGVjx8meuIK7ULcX6JK6@DJe@EU	69y.o.	NotHispanicorLatino[1]	MyChart	yes	yes	69	European-Americ	>69
WhiteorCaucasian	Female	TkCNuYYK8JmQ99ns7iw3Sq5LwMY	50y.o.	NotHispanicorLatino[1]	MyChart	yes	yes	48	European-Americ	35-49
BlackorAfricanAmerican	Female	FSrcLa@LUHVeSkCM9GdQBP9h~J8	44y.o.	NotHispanicorLatino[1]	MyChart	No,	No,	42	African-American	35-49
BlackorAfricanAmerican	Female	8msacu@YpOYApWF2u5ykly2SHqQ	51y.o.	NotHispanicorLatino[1]	MyChart	yes	yes	51	African-American	50-69
BlackorAfricanAmerican	Female	rqgaMIdz~80kq8zlBG1g8pbqt@U	70y.o.	NotHispanicorLatino[1]	MyChart	No,	No,	69	African-American	>69
BlackorAfricanAmerican	Female	hOO@y07OhSmMJs9aFoCp3sjn2Ec	44y.o.	NotHispanicorLatino[1]	MyChart	No,	No,	42	African-American	35-49
BlackorAfricanAmerican	Female	zhlvrgBIca8ZLNa8GEnzwRTDNno	63y.o.	NotHispanicorLatino[1]	MyChart	No,	No,	63	African-American	50-69
BlackorAfricanAmerican	Female	qwUQKTlglYBmrBLexBClJrIqXbk	62y.o.	NotHispanicorLatino[1]	MyChart	yes	yes	60	African-American	50-69
WhiteorCaucasian	Male	@6Tlj0XTnMy2Bzv0HAnLxV1wALI	44y.o.	NotHispanicorLatino[1]	MyChart	yes	No,	42	European-Americ	35-49
WhiteorCaucasian	Male	I0dO~HcW0vfdhO7IstUU3iw4i7Q	53y.o.	NotHispanicorLatino[1]	MyChart	yes	No,	51	European-Americ	50-69
BlackorAfricanAmerican	Female	SDWqWxEmdb7pqIYDxZPOK9PV9RU	44y.o.	NotHispanicorLatino[1]	MyChart	No,	No,	45	African-American	35-49
WhiteorCaucasian	Female	hwTugbgRHOZVBvtqlbztQUjrTxk	62y.o.	NotHispanicorLatino[1]	MyChart	yes	yes	60	European-Americ	50-69
WhiteorCaucasian	Female	0nC5FQ4ngX195ZUa12cB@yuySqE	61y.o.	NotHispanicorLatino[1]	MyChart	No,	No,	60	European-Americ	50-69
WhiteorCaucasian	Male	3hD2u6CCjd7NV2500gp8gLAD39s	77y.o.	NotHispanicorLatino[1]	MyChart	No,	No,	75	European-Americ	>69
BlackorAfricanAmerican	Female	zGsE2K63sv8P5Bs@MQzJCKgLdG0	70y.o.	NotHispanicorLatino[1]	MyChart	No,	No,	69	African-American	>69
BlackorAfricanAmerican	Female	Gq8UXyzQ4GsCg~oCsrfp4KqyWtM	44y.o.	NotHispanicorLatino[1]	MyChart	yes	yes	42	African-American	35-49
BlackorAfricanAmerican	Female	oUMgL@YfIx~CzyYe7Qv5lpcotJs	56y.o.	NotHispanicorLatino[1]	MyChart	yes	yes	54	African-American	50-69
BlackorAfricanAmerican	Female	hD9nhWqaqRj0BhFe~SWPSDteeKE	44y.o.	NotHispanicorLatino[1]	MyChart	yes	yes	42	African-American	35-49
WhiteorCaucasian	Female	t7n@TBXn466opu2dgw@4ANVLWVk	77y.o.	NotHispanicorLatino[1]	MyChart	yes	yes	75	European-Americ	>69
BlackorAfricanAmerican	Female	OWW1ak0yhyc~Pk6kkQZIxAvB@Z8	66y.o.	NotHispanicorLatino[1]	MyChart	yes	yes	66	African-American	50-69
BlackorAfricanAmerican	Male	VDi204fWpfnN~MX~m4l9jXikTyk	47y.o.	NotHispanicorLatino[1]	MyChart	No,	No,	45	African-American	35-49
WhiteorCaucasian	Female	OUsk8kA4usdpGZY819XM9Gaesmo	58y.o.	NotHispanicorLatino[1]	MyChart	yes	yes	57	European-Americ	50-69
WhiteorCaucasian	Male	rIkMM~ziSfVrjBmAsz7yVSNZFoQ	59y.o.	NotHispanicorLatino[1]	MyChart	yes	yes	57	European-Americ	50-69
WhiteorCaucasian	Male	HIqqFbeUg9rpqXxvLvvMQCWj7@Q	81y.o.	NotHispanicorLatino[1]	MyChart	No,	No,	81	European-Americ	>69
WhiteorCaucasian	Female	H6L@DWcHrNrWiyvwfdM~wB@l8Ow	67y.o.	NotHispanicorLatino[1]	MyChart	yes	yes	66	European-Americ	50-69
WhiteorCaucasian	Male	MhZHfrAUVlRFjIGpeceTVtXnow4	73y.o.	NotHispanicorLatino[1]	MyChart	yes	yes	72	European-Americ	>69
BlackorAfricanAmerican	Female	vme0hAF2vNHHCBy8CQNZPuv5Ut4	44y.o.	NotHispanicorLatino[1]	MyChart	yes	yes	42	African-American	35-49
WhiteorCaucasian	Male	zLi8eFNxcG6k6aj53Dzlt81lOzA	68y.o.	NotHispanicorLatino[1]	MyChart	yes	yes	66	European-Americ	50-69
WhiteorCaucasian	Male	4HUdMKggHKkhhzpUmZMSXaPt7@8	54y.o.	NotHispanicorLatino[1]	MyChart	yes	yes	54	European-Americ	50-69
BlackorAfricanAmerican	Male	aBpmbOePLtN5ddN6pfP3jTYX5aQ	44y.o.	NotHispanicorLatino[1]	MyChart	No,	yes	42	African-American	35-49
BlackorAfricanAmerican	Female	f75B0fbkaen3TRZT7IDnr7TayIo	66y.o.	NotHispanicorLatino[1]	MyChart	yes	yes	66	African-American	50-69
WhiteorCaucasian	Female	A4WtWTFsxP2ypteYRQBob4wDHTc	44y.o.	NotHispanicorLatino[1]	MyChart	yes	yes	42	European-Americ	35-49
WhiteorCaucasian	Female	G7QyC7GD9ODqiVKSp9UCddbhq6g	68y.o.	NotHispanicorLatino[1]	MyChart	yes	yes	69	European-Americ	>69
WhiteorCaucasian	Female	5PUlaP4Wd9bNtqOVpo8Bskz1eTc	66y.o.	NotHispanicorLatino[1]	MyChart	yes	yes	66	European-Americ	50-69
WhiteorCaucasian	Female	E7pWC1B81yiL2fh8vCS19zncS6o	64y.o.	NotHispanicorLatino[1]	MyChart	yes	yes	63	European-Americ	50-69
BlackorAfricanAmerican	Female	OFr@8ncwFV46b9MVjGB7Urz9aP0	60y.o.	NotHispanicorLatino[1]	MyChart	No,	yes	60	African-American	50-69
BlackorAfricanAmerican	Female	PYdUXFmHvp4Xl~8BJ1UoqmIgInM	61y.o.	NotHispanicorLatino[1]	MyChart	yes	yes	60	African-American	50-69
WhiteorCaucasian	Male	pTj9EgrKnXrLbpvnG1sVeDAaA6M	69y.o.	NotHispanicorLatino[1]	MyChart	yes	yes	69	European-Americ	>69
WhiteorCaucasian.Other	Female	Zv4vEOY2p78zmIUMu82IEGiZHwM	44y.o.	NotHispanicorLatino[1]	MyChart	No,	No,	42	European-Americ	35-49
WhiteorCaucasian	Male	CYFHzUl8wzDdQFsgc7pcqrJOY8o	69y.o.	NotHispanicorLatino[1]	MyChart	yes	No,	69	European-Americ	>69
WhiteorCaucasian	Female	tdXvYcHG0bYUjysxS3ftGAYCdB0	70y.o.	NotHispanicorLatino[1]	MyChart	yes	yes	69	European-Americ	>69
WhiteorCaucasian	Female	BtVER2@X09IoA9gxcajj5jZx3uA	64y.o.	NotHispanicorLatino[1]	MyChart	yes	yes	63	European-Americ	50-69
WhiteorCaucasian	Female	@xmpBP5uRXTyeZx@H0rJZfzQq24	67y.o.	NotHispanicorLatino[1]	MyChart	yes	yes	66	European-Americ	50-69
WhiteorCaucasian	Female	jolKv9sg5HIlKQTKiZX@MDpd8XQ	43y.o.	NotHispanicorLatino[1]	MyChart	yes	yes	42	European-Americ	35-49
BlackorAfricanAmerican	Female	TCSM4ucYNv8aYvotfRprWG3EHLE	43y.o.	NotHispanicorLatino[1]	MyChart	yes	yes	42	African-American	35-49
BlackorAfricanAmerican	Female	Rqv~ZzDnL0ZAGt9Iq6AiX4j5NQs	43y.o.	NotHispanicorLatino[1]	MyChart	yes	yes	42	African-American	35-49
WhiteorCaucasian	Female	wVZ4dsvbZbztsUgxyW3q5Rbjyv8	67y.o.	NotHispanicorLatino[1]	MyChart	yes	yes	66	European-Americ	50-69
WhiteorCaucasian	Male	I@jHszT57KqRRAxkhjtEWP29R~8	77y.o.	NotHispanicorLatino[1]	MyChart	yes	yes	75	European-Americ	>69
BlackorAfricanAmerican	Female	Qty1y5FvWasLARGm5h1AvcU@H7w	55y.o.	NotHispanicorLatino[1]	MyChart	No,	No,	54	African-American	50-69
WhiteorCaucasian	Female	UdmWfadRTEJlXJXzhWXplgqGvoI	68y.o.	NotHispanicorLatino[1]	MyChart	yes	yes	66	European-Americ	50-69
WhiteorCaucasian	Female	05BxmbrZp530sdobC96DjLt63C0	78y.o.	NotHispanicorLatino[1]	MyChart	yes	No,	78	European-Americ	>69
WhiteorCaucasian	Female	rTgy9FY3R600hznPrnb0GMFBmD4	61y.o.	NotHispanicorLatino[1]	MyChart	yes	yes	60	European-Americ	50-69
WhiteorCaucasian	Male	TBK~anWV6v2rAZTs@ZHUBzFEG~Y	80y.o.	NotHispanicorLatino[1]	MyChart	No,	No,	81	European-Americ	>69
BlackorAfricanAmerican	Female	ylDTBsdI3YSZNYoIMNxK3bJ8GCg	43y.o.	NotHispanicorLatino[1]	MyChart	No,	yes	42	African-American	35-49
WhiteorCaucasian	Female	DDy~hG3huc7fDOX2JlgmLmey7Jc	79y.o.	NotHispanicorLatino[1]	MyChart	yes	yes	78	European-Americ	>69
WhiteorCaucasian	Male	VefbirBZ@yAb7zeCk7bo8MTZiGI	73y.o.	NotHispanicorLatino[1]	MyChart	No,	No,	72	European-Americ	>69
BlackorAfricanAmerican	Female	3ERMYNdh3ujxebuwcqoGfJmt6mA	43y.o.	NotHispanicorLatino[1]	MyChart	yes	yes	42	African-American	35-49
WhiteorCaucasian	Male	tCXvnX6NfUqX1tuWHmST5c10dBo	71y.o.	NotHispanicorLatino[1]	MyChart	yes	yes	69	European-Americ	>69
WhiteorCaucasian	Male	PcRSoOzUic~hM01bYqDGinBKG~4	67y.o.	NotHispanicorLatino[1]	MyChart	yes	yes	66	European-Americ	50-69
WhiteorCaucasian	Female	ZuzHreReZ6brYCEbT0dQn~HQrBs	67y.o.	NotHispanicorLatino[1]	MyChart	yes	yes	66	European-Americ	50-69
BlackorAfricanAmerican	Female	MYfu2299YmZGEBO@IsZopJiwn6s	60y.o.	NotHispanicorLatino[1]	MyChart	yes	yes	60	African-American	50-69
WhiteorCaucasian	Male	~SCTqVWTkiP33qFDa1syiLTkENc	67y.o.	NotHispanicorLatino[1]	MyChart	yes	yes	66	European-Americ	50-69
WhiteorCaucasian	Female	KJpdQS4JalVSBthI4BgpODCwyXk	48y.o.	NotHispanicorLatino[1]	MyChart	yes	yes	48	European-Americ	35-49
BlackorAfricanAmerican	Female	xe8BDqJ0ffgoMlUv63lTER3@EjU	43y.o.	NotHispanicorLatino[1]	MyChart	yes	yes	42	African-American	35-49
WhiteorCaucasian	Female	iW6FYrx0pvMeEyRNpYBJxkltSEs	72y.o.	NotHispanicorLatino[1]	MyChart	No,	No,	72	European-Americ	>69
WhiteorCaucasian	Male	WdFEAi3IXLcqAakHIRE4byfIeH0	78y.o.	NotHispanicorLatino[1]	MyChart	yes	No,	78	European-Americ	>69
WhiteorCaucasian	Female	8k081WQR68K09hqmlrS1InGZeRU	62y.o.	NotHispanicorLatino[1]	MyChart	yes	No,	63	European-Americ	50-69
WhiteorCaucasian	Female	SlA3aSZWq0BLpuQ~VltfEaX2gkQ	64y.o.	NotHispanicorLatino[1]	MyChart	yes	yes	63	European-Americ	50-69
WhiteorCaucasian	Female	cX9RN@DydKLQMWiV1HCxX@xoYHs	73y.o.	NotHispanicorLatino[1]	MyChart	yes	yes	72	European-Americ	>69
WhiteorCaucasian	Female	u6etBOY7QPNVfaaTWyFAZ5lhsTY	43y.o.		MyChart	yes	yes	42	European-Americ	35-49
BlackorAfricanAmerican	Female	SvP2LiEmA~@@ZCYBAm7caW1TVsQ	43y.o.	NotHispanicorLatino[1]	MyChart	yes	yes	42	African-American	35-49
WhiteorCaucasian	Female	E3resIVQ5L970gYMqoaGH39NpM0	72y.o.	NotHispanicorLatino[1]	MyChart	yes	yes	72	European-Americ	>69
WhiteorCaucasian	Female	pbspygzah7eRyVaNVegi6qY39jg	77y.o.	NotHispanicorLatino[1]	MyChart	yes	yes	78	European-Americ	>69
BlackorAfricanAmerican	Female	lnkCPPpJoNQawc3nhC2LbPzbOeI	43y.o.	NotHispanicorLatino[1]	MyChart	yes	yes	42	African-American	35-49
WhiteorCaucasian	Female	et68wBh0LPfuL9w4b22HRnCR05c	61y.o.	NotHispanicorLatino[1]	MyChart	yes	No,	60	European-Americ	50-69
BlackorAfricanAmerican	Female	oFGY4S7T57lOyvpnEAkCg5pma6Q	43y.o.	NotHispanicorLatino[1]	MyChart	No,	No,	42	African-American	35-49
WhiteorCaucasian	Male	fnxSIACVN8B0u9RuT0LS@gXDLts	43y.o.	NotHispanicorLatino[1]	MyChart	yes	yes	42	European-Americ	35-49
BlackorAfricanAmerican	Female	viV4G2djhOVHK4Ud5OLMo8La8B4	45y.o.	NotHispanicorLatino[1]	MyChart	yes	yes	45	African-American	35-49
WhiteorCaucasian	Female	MP8ooaQsrT1AarD3i8Tfgr5P~8Y	68y.o.	NotHispanicorLatino[1]	MyChart	yes	yes	66	European-Americ	50-69
WhiteorCaucasian	Male	v6gSptZ22tqVLU4HFnXHDmq0@JA	63y.o.	NotHispanicorLatino[1]	MyChart	yes	yes	63	European-Americ	50-69
WhiteorCaucasian	Female	BZ~hMgmaMtFpuEQ@rNGVBHTGkaU	Deceased(Ageunknown)	NotHispanicorLatino[1]	MyChart	yes	yes		European-Americ
BlackorAfricanAmerican	Female	FXnKeTKRSbOu5uxo@77IiWB0Ujk	60y.o.	NotHispanicorLatino[1]	MyChart	No,	No,	60	African-American	50-69
WhiteorCaucasian	Male	rcbe7wh7dSojnlo7LBKIAUW@dd8	64y.o.	NotHispanicorLatino[1]	MyChart	yes	yes	63	European-Americ	50-69
BlackorAfricanAmerican	Female	h1yhBiuiZEJqy2t~aw46a5m~ang	62y.o.	NotHispanicorLatino[1]	MyChart	No,	No,	60	African-American	50-69
WhiteorCaucasian	Female	GopM383nLYWkw1QD~hecO4N@Iqk	65y.o.	NotHispanicorLatino[1]	MyChart	yes	yes	63	European-Americ	50-69
WhiteorCaucasian	Female	WyqYOTrXTULAaYOi1Le0U6l~@eU	77y.o.	NotHispanicorLatino[1]	MyChart	No,	No,	75	European-Americ	>69
WhiteorCaucasian	Female	hx@zSai2gr0ziejllOZ44gTxvPc	61y.o.	NotHispanicorLatino[1]	MyChart	yes	yes	60	European-Americ	50-69
BlackorAfricanAmerican	Female	gziKekaiTArmqtxlKMv@rVFkqvA	43y.o.	NotHispanicorLatino[1]	MyChart	No,	No,	42	African-American	35-49
WhiteorCaucasian	Male	IHFi@gogt2JC1EFNd34ooAP3u2g	63y.o.	NotHispanicorLatino[1]	MyChart	yes	yes	63	European-Americ	50-69
BlackorAfricanAmerican	Female	6r5uYvyfZUL3kvqFOLSaknBf280	43y.o.	NotHispanicorLatino[1]	MyChart	yes	yes	42	African-American	35-49
BlackorAfricanAmerican	Female	zXYImuRZ69OZaj@SitBdPSU0XE8	68y.o.	NotHispanicorLatino[1]	MyChart	No,	yes	69	African-American	>69
WhiteorCaucasian	Female	tHO58C0F6oDoV2w3vCfvvad~RWo	71y.o.	NotHispanicorLatino[1]	MyChart	yes	yes	69	European-Americ	>69
BlackorAfricanAmerican	Female	g@tNsCFWQSIB0Hvoyn9M@3ARg3Q	58y.o.	NotHispanicorLatino[1]	MyChart	yes	yes	57	African-American	50-69
WhiteorCaucasian	Male	cQzjbCb5TxGLHuH~~TYig4wlPmo	79y.o.	NotHispanicorLatino[1]	MyChart	yes	yes	78	European-Americ	>69
WhiteorCaucasian	Male	vXcakCS4IbtwfsVUDt7gXrTvYvY	66y.o.	NotHispanicorLatino[1]	MyChart	yes	yes	66	European-Americ	50-69
WhiteorCaucasian	Male	4SEV79mvJsol4gvImHekADMUFnc	Deceased(79y.o.)	NotHispanicorLatino[1]	MyChart	yes	yes		European-Americ
BlackorAfricanAmerican	Female	1m8Aj~O7aCdGS2PnKPl2~GDpHl0	43y.o.	NotHispanicorLatino[1]	MyChart	yes	yes	42	African-American	35-49
WhiteorCaucasian	Male	BEhYaea1rL7U7RDf15Ro9thFd7E	72y.o.	NotHispanicorLatino[1]	MyChart	No,	No,	72	European-Americ	>69
WhiteorCaucasian	Female	RHDKNEUchHMsFqk0jNZe2bTn1P8	61y.o.	NotHispanicorLatino[1]	MyChart	yes	yes	60	European-Americ	50-69
Other	Male	E4Y7EPF1CQo7hGQFOEE@jIbuXVQ	47y.o.	NotHispanicorLatino[1]	MyChart	yes	yes	45	other	35-49
WhiteorCaucasian	Male	ia1DDNRnN5kL9U4VG3fQq6cEYaU	60y.o.	NotHispanicorLatino[1]	MyChart	yes	yes	60	European-Americ	50-69
WhiteorCaucasian	Female	mX5RWWeAVU1UV2FLhesQwQFdT8I	68y.o.	NotHispanicorLatino[1]	MyChart	yes	yes	69	European-Americ	>69
WhiteorCaucasian	Male	m9w1X0UzdTxCaM6LrtrKgGgOEW4	62y.o.	NotHispanicorLatino[1]	MyChart	yes	yes	60	European-Americ	50-69
WhiteorCaucasian	Female	8kDl5jrFC1ReIfZoNgovkDqsvCY	49y.o.	NotHispanicorLatino[1]	MyChart	No,	No,	48	European-Americ	35-49
WhiteorCaucasian	Male	qPl9zGcuWD~uJpKTvrRz0Cp3JT0	66y.o.	NotHispanicorLatino[1]	MyChart	yes	yes	66	European-Americ	50-69
WhiteorCaucasian	Female	xJOqt1ftFO@OhdVGOFhVan3fUL8	62y.o.	NotHispanicorLatino[1]	MyChart	yes	No,	60	European-Americ	50-69
WhiteorCaucasian	Female	zkjX~ejiEiT7Z5yel~oZsrhM5No	63y.o.	NotHispanicorLatino[1]	MyChart	yes	No,	63	European-Americ	50-69
WhiteorCaucasian	Female	cFMcah0yccyMRhGU4PjKa0fWkbk	64y.o.	NotHispanicorLatino[1]	MyChart	yes	yes	63	European-Americ	50-69
WhiteorCaucasian	Male	inot8l@qcZVsRKSt2vf5SmE~@v0	82y.o.	NotHispanicorLatino[1]	MyChart	yes	yes	84	European-Americ	>69
WhiteorCaucasian	Female	73wVAMPtuys49RIpEGGKFEQU2Fc	73y.o.	NotHispanicorLatino[1]	MyChart	yes	No,	72	European-Americ	>69
BlackorAfricanAmerican	Male	gcy3rnyBuqUXBlLpTmmh7eK6Bus	68y.o.	NotHispanicorLatino[1]	MyChart	No,	No,	66	African-American	50-69
WhiteorCaucasian	Female	dN~6RyiGPtK2FN4UUv2aWwLm9aA	66y.o.	NotHispanicorLatino[1]	MyChart	yes	No,	66	European-Americ	50-69
BlackorAfricanAmerican	Female	r1HgOAn1k4~BhgfD~Cn9KSaw63E	62y.o.	NotHispanicorLatino[1]	MyChart	No,	No,	60	African-American	50-69
WhiteorCaucasian	Male	sV8E0C8a1uTrwNKBNAr41kpISSs	52y.o.	NotHispanicorLatino[1]	MyChart	yes	yes	51	European-Americ	50-69
WhiteorCaucasian	Female	ZHAEH1hZoWm3IW7346GBHpsdRiU	61y.o.	NotHispanicorLatino[1]	MyChart	yes	yes	60	European-Americ	50-69
WhiteorCaucasian	Female	ab75lHQqrjAhaJJCgjB5khfwtXc	71y.o.	NotHispanicorLatino[1]	MyChart	yes	yes	72	European-Americ	>69
BlackorAfricanAmerican	Female	@73MJMPEAGhGZVi014ofkMB4v7A	43y.o.	NotHispanicorLatino[1]	MyChart	yes	yes	42	African-American	35-49
BlackorAfricanAmerican	Female	2L8Mbuue9MVoQg3vYtsRKXIqQCI	65y.o.	NotHispanicorLatino[1]	MyChart	yes	yes	63	African-American	50-69
WhiteorCaucasian	Female	sGoNMCstyPG6cjthP4Ql8r7U734	77y.o.	NotHispanicorLatino[1]	MyChart	yes	yes	75	European-Americ	>69
WhiteorCaucasian	Female	R5bV1m5XvcMmRShUmZbnmDxsxkk	65y.o.	NotHispanicorLatino[1]	MyChart	yes	yes	63	European-Americ	50-69
WhiteorCaucasian	Female	ZwZYMvjrhhwlOGiUxSfjX@dHTKc	62y.o.	NotHispanicorLatino[1]	MyChart	No,	yes	60	European-Americ	50-69
WhiteorCaucasian	Female	0JXCuG9oRCR6W98WL3YotkxCaWQ	76y.o.	NotHispanicorLatino[1]	MyChart	No,	No,	75	European-Americ	>69
BlackorAfricanAmerican	Male	xe3L5TVF7Qeio~WPKVL4U@kmbb8	78y.o.	NotHispanicorLatino[1]	MyChart	yes	yes	78	African-American	>69
WhiteorCaucasian	Female	dSb11s4c6xVyPBc0B2cFg6tmv7c	75y.o.	NotHispanicorLatino[1]	MyChart	yes	yes	75	European-Americ	>69
WhiteorCaucasian	Female	wJv6AFYW4rLKcqwZSJspxwFFcUA	46y.o.	NotHispanicorLatino[1]	MyChart	yes	No,	45	European-Americ	35-49
WhiteorCaucasian	Male	ZuRrjyHg2xuq@PataPKipPZUnHU	73y.o.	NotHispanicorLatino[1]	MyChart	yes	yes	72	European-Americ	>69
WhiteorCaucasian	Male	dxzGb5QfSHIjEtvmsRjzs63yXmY	79y.o.	NotHispanicorLatino[1]	MyChart	yes	yes	78	European-Americ	>69
WhiteorCaucasian	Female	0ctn5TZEUQTiYndAjzNZpz9anw8	72y.o.	NotHispanicorLatino[1]	MyChart	yes	yes	72	European-Americ	>69
WhiteorCaucasian	Female	xv~mAnoiqKcPOFA5wh5s3UWl0oM	66y.o.	NotHispanicorLatino[1]	MyChart	yes	No,	66	European-Americ	50-69
WhiteorCaucasian	Female	jMGRRr@Rv1CogwppPxdxZg3l6BY	63y.o.	NotHispanicorLatino[1]	MyChart	yes	yes	63	European-Americ	50-69
WhiteorCaucasian	Male	bmwNDBZOepjLWaCizIbh33tQePM	81y.o.	NotHispanicorLatino[1]	MyChart	yes	yes	81	European-Americ	>69
WhiteorCaucasian	Male	0cXDn50BMzSUz~zmOSsbprBDnic	80y.o.	NotHispanicorLatino[1]	MyChart	yes	yes	78	European-Americ	>69
WhiteorCaucasian	Female	J8Q6n0Y~MZIVo2Jqo2agAbTyHzM	68y.o.	NotHispanicorLatino[1]	MyChart	yes	yes	66	European-Americ	50-69
Other	Male	zSHeCZK6~NEFUFusTsCIJ7Osnes	81y.o.	NotHispanicorLatino[1]	MyChart	yes	yes	81	other	>69
WhiteorCaucasian	Male	QpaUdxBlEgnjpgzYMN2MuxQKL8Y	71y.o.	NotHispanicorLatino[1]	MyChart	yes	yes	69	European-Americ	>69
WhiteorCaucasian	Female	XQ9~omv4pKNksCwjMXIY@ScLuWQ	43y.o.	NotHispanicorLatino[1]	MyChart	yes	yes	42	European-Americ	35-49
BlackorAfricanAmerican	Female	iutRRJ7ztaoniOkNFEOl9qo2m9c	43y.o.	NotHispanicorLatino[1]	MyChart	yes	yes	42	African-American	35-49
WhiteorCaucasian	Male	M2T2FMtv2CpBBZb@1c3TJ~JNEyU	61y.o.	NotHispanicorLatino[1]	MyChart	yes	yes	60	European-Americ	50-69
BlackorAfricanAmerican	Female	ZBeJezgf9EiD33uYLdm8sS3~w1o	43y.o.	NotHispanicorLatino[1]	MyChart	yes	yes	42	African-American	35-49
BlackorAfricanAmerican	Female	2wGiq8pZPUAKTH5A@W7BsAUcgOg	61y.o.	NotHispanicorLatino[1]	MyChart	yes	yes	60	African-American	50-69
WhiteorCaucasian	Female	9Rhb87yPBZ9kOwGTWV4QBT7Ti14	69y.o.	NotHispanicorLatino[1]	MyChart	yes	yes	69	European-Americ	>69
BlackorAfricanAmerican	Female	p@M9uDQxD@LhZZC3BQXodcMv0BQ	60y.o.	NotHispanicorLatino[1]	MyChart	yes	No,	60	African-American	50-69
WhiteorCaucasian	Male	Ft6mZMRP7KgC49q7zbxe6uHD1Sw	78y.o.	NotHispanicorLatino[1]	MyChart	yes	yes	78	European-Americ	>69
WhiteorCaucasian	Male	lj7FszTfJObpTt0jYv@vKbxW2rw	57y.o.	NotHispanicorLatino[1]	MyChart	yes	yes	57	European-Americ	50-69
WhiteorCaucasian	Female	92rjktj3hiZj1B1siZoYz28oYFw	65y.o.	NotHispanicorLatino[1]	MyChart	yes	yes	63	European-Americ	50-69
WhiteorCaucasian	Female	Xc@LoteYy2yB3MlhRp1orIWgqpI	62y.o.	NotHispanicorLatino[1]	MyChart	No,	No,	60	European-Americ	50-69
WhiteorCaucasian	Female	5NI8vbggPQvLER0xEA@sdK2Ia30	67y.o.	NotHispanicorLatino[1]	MyChart	yes	yes	66	European-Americ	50-69
WhiteorCaucasian	Female	St9VRyq8DtE9QQyP9tPtuuGi@Bc	43y.o.	NotHispanicorLatino[1]	MyChart	yes	yes	42	European-Americ	35-49
WhiteorCaucasian	Male	YcX7YVf5Y7JeXsjjwATNWF5xCmI	60y.o.	NotHispanicorLatino[1]	MyChart	yes	No,	60	European-Americ	50-69
WhiteorCaucasian	Male	jyCu0gjBpBBUNpwoV4O84HLBh90	65y.o.	NotHispanicorLatino[1]	MyChart	yes	yes	63	European-Americ	50-69
WhiteorCaucasian	Male	tI@2wVlYW3qqro7IMhFmU0uG1lE	64y.o.	NotHispanicorLatino[1]	MyChart	yes	yes	63	European-Americ	50-69
BlackorAfricanAmerican	Male	MDN1eLuMFbZoNoDUnxMU~OfnmIQ	59y.o.	NotHispanicorLatino[1]	MyChart	yes	yes	57	African-American	50-69
WhiteorCaucasian	Female	OB79k2OQu0UMVQX@4sx5ofKiqOM	60y.o.	NotHispanicorLatino[1]	MyChart	yes	No,	60	European-Americ	50-69
WhiteorCaucasian	Female	wNEpp4Q4eXBCQNSvf2pflHY2tP8	69y.o.	NotHispanicorLatino[1]	MyChart	yes	yes	69	European-Americ	>69
WhiteorCaucasian	Female	vtddGYWlp7jEVcOgUsKoZ@7pQa8	56y.o.	NotHispanicorLatino[1]	MyChart	yes	No,	54	European-Americ	50-69
BlackorAfricanAmerican	Female	P9fuJQUbbFoJpd8ChpyaTG5@cu0	43y.o.	NotHispanicorLatino[1]	MyChart	No,	No,	42	African-American	35-49
WhiteorCaucasian	Male	JeWBU5K5YqXe3AKWTc1bsNgGzRE	72y.o.	NotHispanicorLatino[1]	MyChart	yes	yes	72	European-Americ	>69
WhiteorCaucasian	Female	JQOi9mJ0lR4zpPW05hdfM2iQDJ0	61y.o.	NotHispanicorLatino[1]	MyChart	No,	No,	60	European-Americ	50-69
WhiteorCaucasian	Female	YLV5sLFhR1nbc0x4HwxZca60~EQ	67y.o.	NotHispanicorLatino[1]	MyChart	yes	yes	66	European-Americ	50-69
WhiteorCaucasian	Female	p@xnFsAtnA5C4rRQK4nphEvM6UQ	61y.o.	NotHispanicorLatino[1]	MyChart	yes	yes	60	European-Americ	50-69
BlackorAfricanAmerican	Female	GWeHIQzr1yzbd9gTGgdL27NACAo	62y.o.	NotHispanicorLatino[1]	MyChart	No,	No,	63	African-American	50-69
WhiteorCaucasian	Male	sAMSYnT37DDBsdhVtU0EYnCWCuM	71y.o.	NotHispanicorLatino[1]	MyChart	yes	yes	69	European-Americ	>69
BlackorAfricanAmerican	Male	hhFO79D@1IsdfSRaA3SypRTTzBQ	65y.o.	NotHispanicorLatino[1]	MyChart	No,	No,	63	African-American	50-69
WhiteorCaucasian	Male	BLI4E6XjidxEsO~098wp@aZvyUY	69y.o.	NotHispanicorLatino[1]	MyChart	yes	yes	69	European-Americ	>69
WhiteorCaucasian	Female	7f2I@OsSb0rFlfU49DGArqZXVqw	60y.o.	NotHispanicorLatino[1]	MyChart	yes	yes	60	European-Americ	50-69
WhiteorCaucasian	Female	G6NAOnJDhzA9X0jWjxAwiRQBSuc	68y.o.	NotHispanicorLatino[1]	MyChart	yes	yes	66	European-Americ	50-69
BlackorAfricanAmerican	Female	x36HxhSrnAFZ3qA1@z~75l@Qrho	81y.o.	NotHispanicorLatino[1]	MyChart	No,	No,	81	African-American	>69
WhiteorCaucasian	Female	512lsqnjcjUJJNOEfD@0YuG5rtw	72y.o.	NotHispanicorLatino[1]	MyChart	yes	yes	72	European-Americ	>69
WhiteorCaucasian	Male	2sGhZxbcfN@W3MmXzyH3eEBr390	66y.o.	NotHispanicorLatino[1]	MyChart	yes	yes	66	European-Americ	50-69
WhiteorCaucasian	Female	rWaLaPxOukoji9sEh7xMjLwUVvY	55y.o.	NotHispanicorLatino[1]	MyChart	yes	yes	54	European-Americ	50-69
WhiteorCaucasian	Female	TDi54vFDKbvnMvbLy2PEEtZDfKg	73y.o.	NotHispanicorLatino[1]	MyChart	yes	yes	72	European-Americ	>69
BlackorAfricanAmerican	Female	MQT9pnoecVWKOTBNswpqRfTH80Q	42y.o.	NotHispanicorLatino[1]	MyChart	yes	No,	42	African-American	35-49
WhiteorCaucasian	Female	q1R4ki4bN~@DJsP4ZEZ1qTgp5ak	63y.o.	NotHispanicorLatino[1]	MyChart	yes	yes	63	European-Americ	50-69
WhiteorCaucasian	Female	pOqqtGATw2ihXWZQ6XhgMNWdno4	68y.o.	NotHispanicorLatino[1]	MyChart	yes	yes	66	European-Americ	50-69
WhiteorCaucasian	Female	4cnSaUJ43GLI~S5NeJvrKr0lKAI	65y.o.	NotHispanicorLatino[1]	MyChart	yes	yes	63	European-Americ	50-69
WhiteorCaucasian	Female	UZCSK4x94Z9qlxlH6lfPirbYN6o	70y.o.	NotHispanicorLatino[1]	MyChart	yes	yes	69	European-Americ	>69
WhiteorCaucasian	Female	l8oIUCXGxbunEhqY3D9PQEmNkdk	69y.o.	NotHispanicorLatino[1]	MyChart	yes	yes	69	European-Americ	>69
WhiteorCaucasian	Female	iHovVeVvqgO87pnhvKgI~cGjzZE	42y.o.	NotHispanicorLatino[1]	MyChart	yes	No,	42	European-Americ	35-49
WhiteorCaucasian	Female	GwCrNQwwINkJeAUgL53NsRdyyBs	71y.o.	NotHispanicorLatino[1]	MyChart	yes	yes	69	European-Americ	>69
WhiteorCaucasian	Female	HbYkeCip~F89ZnBN5j4MH39E8YU	69y.o.	NotHispanicorLatino[1]	MyChart	yes	yes	69	European-Americ	>69
WhiteorCaucasian	Female	k1PIezmu8~qASJyqyYjLxdDvNBg	63y.o.	Unknown[3]	MyChart	yes	yes	63	European-Americ	50-69
BlackorAfricanAmerican	Male	ZKiIezsjEzgqVdK9tFK~QX4X40E	50y.o.	NotHispanicorLatino[1]	MyChart	yes	yes	48	African-American	35-49
WhiteorCaucasian	Female	hQwU@VODNoLvNtmOzO5ZtROjCIg	71y.o.	Unknown[3]	MyChart	yes	yes	69	European-Americ	>69
WhiteorCaucasian	Female	rbaSc9CGy@6h@qje2f@L~Qfnm6Y	69y.o.	NotHispanicorLatino[1]	MyChart	yes	No,	69	European-Americ	>69
WhiteorCaucasian	Female	9~e1j8uZNnvqtV6edeZJmzK2wxo	69y.o.	NotHispanicorLatino[1]	MyChart	yes	yes	69	European-Americ	>69
WhiteorCaucasian	Female	n7FfI5WRgtTIjnN@qs49B@jgOcA	76y.o.	NotHispanicorLatino[1]	MyChart	No,	yes	75	European-Americ	>69
BlackorAfricanAmerican	Female	w~EqWpJiMsR41xF@cIf7sUm56M8	42y.o.	NotHispanicorLatino[1]	MyChart	yes	yes	42	African-American	35-49
WhiteorCaucasian	Female	4lOaIcoSWRKssRuCWyud1Qi5qGo	72y.o.	NotHispanicorLatino[1]	MyChart	yes	yes	72	European-Americ	>69
WhiteorCaucasian	Female	~I5lF7PstyFq4@R12zMLeHNrI~g	60y.o.	NotHispanicorLatino[1]	MyChart	yes	yes	60	European-Americ	50-69
WhiteorCaucasian	Female	YcLk1dkaU8G~533j73aQlNpfos0	42y.o.	NotHispanicorLatino[1]	MyChart	No,	No,	42	European-Americ	35-49
WhiteorCaucasian.Other	Female	vRBkVvJfRttjTeftpb6eV6KVBOw	69y.o.	NotHispanicorLatino[1]	MyChart	yes	yes	69	European-Americ	>69
WhiteorCaucasian	Female	dlVP8V6b5a@D6CeMUgCdpVaqyM4	64y.o.	NotHispanicorLatino[1]	MyChart	yes	yes	63	European-Americ	50-69
WhiteorCaucasian	Female	qVrgOSbEMKYmiGd5cHbSE4Zuqgw	62y.o.	NotHispanicorLatino[1]	MyChart	No,	No,	60	European-Americ	50-69
WhiteorCaucasian	Male	ZI1atz8j3hRGwk~q6o7mZaN5~Bg	77y.o.	NotHispanicorLatino[1]	MyChart	yes	yes	75	European-Americ	>69
WhiteorCaucasian	Female	yv6Kz8g0veHx1rNGxcCVWdihXtE	69y.o.	NotHispanicorLatino[1]	MyChart	yes	yes	69	European-Americ	>69
WhiteorCaucasian	Female	Fw36oYe~E8yGv@hY69~xyEvrds0	71y.o.	NotHispanicorLatino[1]	MyChart	yes	yes	69	European-Americ	>69
WhiteorCaucasian	Male	PmyzFsjsptDakIq4VF@dZqFAPmU	62y.o.	NotHispanicorLatino[1]	MyChart	No,	yes	63	European-Americ	50-69
WhiteorCaucasian	Male	DRKdvvrW8u8~255pzVc1n9JJAFU	76y.o.	NotHispanicorLatino[1]	MyChart	yes	yes	75	European-Americ	>69
WhiteorCaucasian	Female	A7SQObFOU4uqVBarR907R8MMUxQ	73y.o.	NotHispanicorLatino[1]	MyChart	No,	No,	72	European-Americ	>69
WhiteorCaucasian	Female	n7kgFX3WLY76GvJA7YZgElFX2H8	87y.o.	NotHispanicorLatino[1]	MyChart	yes	yes	-15	European-Americ
WhiteorCaucasian	Male	mvh~Z8HiSEWWKPlGrkbV7I5PxSQ	85y.o.	NotHispanicorLatino[1]	MyChart	yes	yes	84	European-Americ	>69
WhiteorCaucasian	Female	TCf3GlwV7ekjamneJK46zNU2KGY	80y.o.	NotHispanicorLatino[1]	MyChart	No,	No,	78	European-Americ	>69
WhiteorCaucasian	Male	cr5MI1RP6zgPARRDDF4tdR4H4to	70y.o.	NotHispanicorLatino[1]	MyChart	yes	yes	69	European-Americ	>69
WhiteorCaucasian	Male	20xkPeEtKyrIWk7ooSzOJt~45qU	Deceased(42y.o.)	NotHispanicorLatino[1]	MyChart	yes	No,		European-Americ
WhiteorCaucasian	Female	VjUpKkCXIM~7vKysHqXIcw@j0n0	48y.o.	NotHispanicorLatino[1]	MyChart	No,	No,	48	European-Americ	35-49
WhiteorCaucasian	Male	dVxPMBwZV~Zqm75BSA2XN6@xuN8	76y.o.	NotHispanicorLatino[1]	MyChart	No,	No,	75	European-Americ	>69
BlackorAfricanAmerican	Male	sDnoKiX8Tz0SQSoA4dPSsKdqoR0	72y.o.	NotHispanicorLatino[1]	MyChart	yes	No,	72	African-American	>69
WhiteorCaucasian	Female	1I9~eZ4J0hWHubLYSk5jiKSQWBk	62y.o.	NotHispanicorLatino[1]	MyChart	yes	yes	60	European-Americ	50-69
WhiteorCaucasian	Female	Q~AY2nEcSNpmlmlMLthNBGTWxV0	67y.o.	NotHispanicorLatino[1]	MyChart	yes	yes	66	European-Americ	50-69
WhiteorCaucasian	Female	cSzdLWG9VDxMRojGIiWwf~pI314	70y.o.	NotHispanicorLatino[1]	MyChart	yes	yes	69	European-Americ	>69
WhiteorCaucasian	Male	ZkrNK6O5C~@uyCCEBg6HxRAvlVI	77y.o.	NotHispanicorLatino[1]	MyChart	yes	yes	75	European-Americ	>69
WhiteorCaucasian	Female	8ogyNTEBZHVV7@qCJmpXNAQFnSk	78y.o.	NotHispanicorLatino[1]	MyChart	yes	No,	78	European-Americ	>69
WhiteorCaucasian	Male	3WyXn~4UlVg@1T1h1gudVgWkVa8	79y.o.	NotHispanicorLatino[1]	MyChart	yes	yes	78	European-Americ	>69
WhiteorCaucasian	Female	EJpl5DpB~I5ptWcVLord5P~s2zo	67y.o.	NotHispanicorLatino[1]	MyChart	yes	yes	66	European-Americ	50-69
WhiteorCaucasian	Male	ip4cZE9aUX~IcQEJjU503C2Jow0	69y.o.	NotHispanicorLatino[1]	MyChart	yes	yes	69	European-Americ	>69
BlackorAfricanAmerican	Female	Zfu@VZMv4gmZfRqziOR4G9tiQ7o	42y.o.	NotHispanicorLatino[1]	MyChart	No,	yes	42	African-American	35-49
WhiteorCaucasian	Female	Y~UTXMYPqTaHXWqhTeVDo7KC0qA	65y.o.	NotHispanicorLatino[1]	MyChart	yes	No,	63	European-Americ	50-69
WhiteorCaucasian	Female	o@NCYSlE5V1~0@FVPI6ID26rsrc	66y.o.	NotHispanicorLatino[1]	MyChart	No,	No,	66	European-Americ	50-69
WhiteorCaucasian	Female	Vp03VWu2DT6yNTOa0Ql1UalG8k8	67y.o.	NotHispanicorLatino[1]	MyChart	yes	yes	66	European-Americ	50-69
BlackorAfricanAmerican	Female	YnDLqlPBPsZGGcWe9AnJXNz1Vlo	60y.o.	NotHispanicorLatino[1]	MyChart	No,	No,	60	African-American	50-69
WhiteorCaucasian	Female	P3oRsXWuZaVnODMjWnXlC8SODm8	71y.o.	NotHispanicorLatino[1]	MyChart	yes	yes	69	European-Americ	>69
WhiteorCaucasian	Female	GAOu3pnPXy4~nyf5NTPYJH~xfuA	46y.o.	NotHispanicorLatino[1]	MyChart	yes	No,	45	European-Americ	35-49
WhiteorCaucasian	Female	SNfvHJqB2HXCbuLLg8ycqB2jNGQ	59y.o.	NotHispanicorLatino[1]	MyChart	yes	yes	57	European-Americ	50-69
WhiteorCaucasian.WhiteorCaucasian	Female	prSl9B~RSpL1Ghm8O9RAbnMduGQ	67y.o.	NotHispanicorLatino[1]	MyChart	yes	No,	69	European-Americ	>69
WhiteorCaucasian	Male	24Y05fx5hQIiafhbJlXzqzb4tIc	66y.o.	NotHispanicorLatino[1]	MyChart	No,	yes	66	European-Americ	50-69
WhiteorCaucasian	Male	SQzkFyecyQXnK@In9A9vbY4P6WQ	64y.o.	NotHispanicorLatino[1]	MyChart	yes	yes	63	European-Americ	50-69
WhiteorCaucasian	Female	0kP4P4ckAAj5WNdAqftyTzxhpzY	63y.o.	NotHispanicorLatino[1]	MyChart	No,	No,	63	European-Americ	50-69
WhiteorCaucasian	Male	UTIRD6YEFy~cnapjk~BkZdfJhTY	78y.o.	NotHispanicorLatino[1]	MyChart	yes	yes	78	European-Americ	>69
WhiteorCaucasian	Female	iSYtVhuTZ6mngGp8gXQUf8lg@s0	60y.o.	NotHispanicorLatino[1]	MyChart	yes	yes	60	European-Americ	50-69
BlackorAfricanAmerican	Male	Oyy5CprcgglVE@2WVlGn6LkCluU	70y.o.	NotHispanicorLatino[1]	MyChart	No,	No,	69	African-American	>69
WhiteorCaucasian	Female	o~cAeFetZZe9Y692uNimsvDXgao	60y.o.	NotHispanicorLatino[1]	MyChart	yes	yes	60	European-Americ	50-69
BlackorAfricanAmerican	Female	zC@hENkNdLYFtq0wiCUwmi4Lxns	42y.o.	NotHispanicorLatino[1]	MyChart	yes	yes	42	African-American	35-49
BlackorAfricanAmerican	Female	BU4JgVVz6AWADGheOj2OT8yIGnU	60y.o.	NotHispanicorLatino[1]	MyChart	yes	yes	60	African-American	50-69
WhiteorCaucasian	Female	j3HU7fH38oNgJedCaCZl~tO8TXs	87y.o.	NotHispanicorLatino[1]	MyChart	yes	yes	-12	European-Americ
BlackorAfricanAmerican	Female	5Yc5xYfX6Zc7a~2K1@ndqiGjD64	42y.o.	NotHispanicorLatino[1]	MyChart	yes	No,	42	African-American	35-49
WhiteorCaucasian	Female	OhaL6tVFH5fqCdTNsVsnJdH7reE	67y.o.	NotHispanicorLatino[1]	MyChart	yes	No,	66	European-Americ	50-69
WhiteorCaucasian	Female	o4943bd4PzAzxieBzcK6~70Ey0g	65y.o.	NotHispanicorLatino[1]	MyChart	yes	yes	66	European-Americ	50-69
WhiteorCaucasian	Female	HQd5x4pOq1dYDD@mpBsDzlZlTag	62y.o.	NotHispanicorLatino[1]	MyChart	yes	yes	60	European-Americ	50-69
WhiteorCaucasian	Male	RH@v8QSzKEOvocNBp~2bdT6F3K0	65y.o.	NotHispanicorLatino[1]	MyChart	yes	No,	63	European-Americ	50-69
WhiteorCaucasian	Female	wV8OiHA1EgoolpTrgTO2UAsyKD4	42y.o.	NotHispanicorLatino[1]	MyChart	yes	yes	42	European-Americ	35-49
BlackorAfricanAmerican	Female	yV1jqqtygnM4rZ1dsnWCCoM~Hl8	66y.o.	NotHispanicorLatino[1]	MyChart	No,	yes	66	African-American	50-69
BlackorAfricanAmerican	Female	wToTbmrZ0lK49we2@tvsutp0LEo	60y.o.	NotHispanicorLatino[1]	MyChart	yes	No,	60	African-American	50-69
WhiteorCaucasian	Female	oJ4JRBPUJxAr6muVoZA2TI3U7@E	62y.o.	NotHispanicorLatino[1]	MyChart	yes	yes	60	European-Americ	50-69
BlackorAfricanAmerican	Female	QsMFUncwEEeGuRkt3fCqP88~n8w	60y.o.	NotHispanicorLatino[1]	MyChart	No,	No,	60	African-American	50-69
WhiteorCaucasian	Female	5U4p6AhyCg9WKVrLoTncdB9ys7E	62y.o.	NotHispanicorLatino[1]	MyChart	yes	yes	60	European-Americ	50-69
WhiteorCaucasian	Male	LlXjrQJSa6tji6naMHw~V~0MUes	72y.o.	NotHispanicorLatino[1]	MyChart	yes	No,	72	European-Americ	>69
BlackorAfricanAmerican	Female	Qd57rRHuyJx4HDGzoK~P@2krjro	42y.o.	NotHispanicorLatino[1]	MyChart	No,	yes	42	African-American	35-49
WhiteorCaucasian	Female	kWeeZC9rS7NLUJRmtpJXQakB~~g	88y.o.	NotHispanicorLatino[1]	MyChart	No,	No,	-12	European-Americ
WhiteorCaucasian	Male	zCG@yUVq9xMWMpz~kw4TviqwaI8	76y.o.	NotHispanicorLatino[1]	MyChart	yes	yes	75	European-Americ	>69
BlackorAfricanAmerican	Female	~aEVczR1ncu92wYnbc6kajW5gkw	65y.o.	NotHispanicorLatino[1]	MyChart	yes	No,	66	African-American	50-69
WhiteorCaucasian	Male	SWKPtYaPWaoSRCsmzSHCax0U17U	58y.o.	NotHispanicorLatino[1]	MyChart	yes	yes	57	European-Americ	50-69
WhiteorCaucasian	Female	ouhQw2SxG5f~8MoREz4~adKtuY0	51y.o.	NotHispanicorLatino[1]	MyChart	yes	yes	51	European-Americ	50-69
WhiteorCaucasian	Female	~f4PabEzWO1w6NEav9qopy7UIG4	63y.o.	NotHispanicorLatino[1]	MyChart	yes	No,	63	European-Americ	50-69
BlackorAfricanAmerican	Female	aqJRdwOrFgKPyE8gRZumTnp3glY	42y.o.	NotHispanicorLatino[1]	MyChart	No,	yes	42	African-American	35-49
WhiteorCaucasian	Female	de1kEOjIv6xWSHBjC5g6Si2go1E	60y.o.	NotHispanicorLatino[1]	MyChart	yes	yes	60	European-Americ	50-69
WhiteorCaucasian	Female	bDjsIOvA~fY0e2o8zBs5rnXkVO4	70y.o.	NotHispanicorLatino[1]	MyChart	No,	No,	69	European-Americ	>69
WhiteorCaucasian	Male	beNYy1khWAuObei9GgVhZzA8@Zg	70y.o.	NotHispanicorLatino[1]	MyChart	yes	yes	69	European-Americ	>69
WhiteorCaucasian	Male	awcl@OfX1Z~jYZH9vO~PftXRlTw	86y.o.	NotHispanicorLatino[1]	MyChart	yes	yes	84	European-Americ	>69
WhiteorCaucasian	Female	0dGR0BqzJXVdU2R@5IQWAurd34o	66y.o.	NotHispanicorLatino[1]	MyChart	No,	No,	66	European-Americ	50-69
WhiteorCaucasian	Female	JBIgqLhroyhwgLJO8E1aIFPxjSA	62y.o.	NotHispanicorLatino[1]	MyChart	No,	yes	60	European-Americ	50-69
WhiteorCaucasian	Male	8JF5Faqtp90db2MgumO67zkBDUU	58y.o.	NotHispanicorLatino[1]	MyChart	No,	No,	57	European-Americ	50-69
WhiteorCaucasian	Female	bq28t1cI5uJa6SyOBXNev2hIhvw	63y.o.	NotHispanicorLatino[1]	MyChart	No,	yes	63	European-Americ	50-69
BlackorAfricanAmerican	Female	WLbLvOHd5RwjStwvh4grDkOHlBc	42y.o.	NotHispanicorLatino[1]	MyChart	No,	yes	42	African-American	35-49
WhiteorCaucasian	Male	@WoPVIgXg1TBD50Ivvp1xH2FAYE	42y.o.	NotHispanicorLatino[1]	MyChart	yes	yes	42	European-Americ	35-49
WhiteorCaucasian	Female	PUXfzqChQ3~TemLcKf185X@dhXE	79y.o.	NotHispanicorLatino[1]	MyChart	yes	yes	78	European-Americ	>69
WhiteorCaucasian	Female	P4TvLGZGGkFpoFAcCDxJfwxHKs0	66y.o.	NotHispanicorLatino[1]	MyChart	yes	yes	66	European-Americ	50-69
WhiteorCaucasian	Female	W8zaPVB~4fCtS09npBtQn5Gdlgo	70y.o.	NotHispanicorLatino[1]	MyChart	yes	yes	69	European-Americ	>69
WhiteorCaucasian	Female	oz2Ze4FHz38LK4lrOZZeOkErLSU	65y.o.	NotHispanicorLatino[1]	MyChart	yes	yes	66	European-Americ	50-69
WhiteorCaucasian	Female	Q5jL6tfbjt7gbKCaxuhylBIYEEw	60y.o.	NotHispanicorLatino[1]	MyChart	yes	yes	60	European-Americ	50-69
WhiteorCaucasian	Male	FZD20dISBcS8C0E2~lchQzRyqJk	70y.o.	NotHispanicorLatino[1]	MyChart	No,	yes	69	European-Americ	>69
BlackorAfricanAmerican	Male	wD4RmPFmlh3jvIKkptvTqUJLP5E	60y.o.	NotHispanicorLatino[1]	MyChart	No,	No,	60	African-American	50-69
BlackorAfricanAmerican	Female	TeiwQVTdQYvOUp1rxm55kaBVJ~E	67y.o.	NotHispanicorLatino[1]	MyChart	yes	yes	66	African-American	50-69
WhiteorCaucasian	Female	Tn2M6owMkjg6g3zJFrKadDLJZGM	63y.o.	NotHispanicorLatino[1]	MyChart	No,	No,	63	European-Americ	50-69
WhiteorCaucasian	Female	AtTII~m~VzR3RxZU47MguEWSiB8	56y.o.	NotHispanicorLatino[1]	MyChart	No,	No,	54	European-Americ	50-69
WhiteorCaucasian	Male	Y3QKk@CvdJ4CBbou8k5WtjOB6eg	78y.o.	NotHispanicorLatino[1]	MyChart	yes	No,	78	European-Americ	>69
WhiteorCaucasian	Female	j9eNKnHExNAvQmZescveSIBCFek	64y.o.	NotHispanicorLatino[1]	MyChart	yes	yes	63	European-Americ	50-69
WhiteorCaucasian	Male	zQ78ksf1XKtT2zw7GUNFjGTZVEs	69y.o.	NotHispanicorLatino[1]	MyChart	yes	No,	69	European-Americ	>69
WhiteorCaucasian	Female	QqTpR0bUsHvIMcllUTKpdyGIxxs	65y.o.	NotHispanicorLatino[1]	MyChart	yes	No,	63	European-Americ	50-69
WhiteorCaucasian	Female	xC~AJMPeZgD1Z4vR3Z06eqUy67U	42y.o.	NotHispanicorLatino[1]	MyChart	yes	yes	42	European-Americ	35-49
WhiteorCaucasian	Female	rWoOxPFBkImMAH6HxnV0aHH0hCI	53y.o.	NotHispanicorLatino[1]	MyChart	yes	yes	51	European-Americ	50-69
BlackorAfricanAmerican	Female	xK6FUaPMc7CeBCbOe0g8rmpOe9A	42y.o.	NotHispanicorLatino[1]	MyChart	yes	yes	42	African-American	35-49
BlackorAfricanAmerican	Female	kVgOnU3FefYZdbRKzW6BusxoFiY	42y.o.	NotHispanicorLatino[1]	MyChart	No,	No,	42	African-American	35-49
WhiteorCaucasian	Male	L76WCJ1VLYsaGTN8wHe7TITe4wc	62y.o.	NotHispanicorLatino[1]	MyChart	yes	yes	60	European-Americ	50-69
WhiteorCaucasian	Female	VwLIdMJiL9Ee4wNqLvDrf1AuIKY	52y.o.	NotHispanicorLatino[1]	MyChart	yes	yes	51	European-Americ	50-69
WhiteorCaucasian	Female	zc5mGnR0dxdy8ai8Y3KpU2VEUTg	62y.o.	NotHispanicorLatino[1]	MyChart	No,	No,	60	European-Americ	50-69
WhiteorCaucasian	Female	XTOmL~hONFB~jpQ@m@KWUDGiPc4	61y.o.	NotHispanicorLatino[1]	MyChart	yes	No,	60	European-Americ	50-69
WhiteorCaucasian	Female	IwoD9TrEuwtiAlep3sX@XCXhyLA	80y.o.	NotHispanicorLatino[1]	MyChart	yes	yes	78	European-Americ	>69
WhiteorCaucasian	Male	YB75pxk8XU79FyQq5hp8qL4TzfQ	59y.o.	NotHispanicorLatino[1]	MyChart	No,	yes	57	European-Americ	50-69
Other	Female	Ck@wi3rG8DMncHXRqeYpUTuftps	60y.o.	NotHispanicorLatino[1]	MyChart	yes	yes	60	other	50-69
WhiteorCaucasian	Female	hMnxjbpXlilTjTr0OYFt6Ut3Q28	68y.o.	NotHispanicorLatino[1]	MyChart	yes	No,	69	European-Americ	>69
WhiteorCaucasian	Female	cXTJr8aOlDz03qsfd2MadwGk0PE	65y.o.	NotHispanicorLatino[1]	MyChart	No,	No,	63	European-Americ	50-69
BlackorAfricanAmerican	Female	FEHmE~72Ssd1MxFlAlsUt9wp9B8	66y.o.	NotHispanicorLatino[1]	MyChart	yes	yes	66	African-American	50-69
BlackorAfricanAmerican	Female	EhwWufQsFLYEYZiR@8wQEASHe98	76y.o.	NotHispanicorLatino[1]	MyChart	No,	No,	75	African-American	>69
WhiteorCaucasian	Female	HzeZxomTxfsettdYzezDlZJ~jcY	72y.o.	NotHispanicorLatino[1]	MyChart	yes	yes	72	European-Americ	>69
WhiteorCaucasian	Female	R6~GBFOyusukVXzECqb~eu~nJNk	67y.o.	NotHispanicorLatino[1]	MyChart	yes	yes	66	European-Americ	50-69
BlackorAfricanAmerican	Female	h80@zFGCNiWMbOhjZLlXdTZPKS4	78y.o.	NotHispanicorLatino[1]	MyChart	No,	yes	78	African-American	>69
WhiteorCaucasian	Male	R1vedG5g5WSJlOcT6DTbv8@bxXE	62y.o.	NotHispanicorLatino[1]	MyChart	yes	yes	63	European-Americ	50-69
WhiteorCaucasian	Female	li5sQ@zB2tPKY0ppA3YTwUXQL10	73y.o.	NotHispanicorLatino[1]	MyChart	yes	yes	72	European-Americ	>69
BlackorAfricanAmerican	Female	wfl@XRnRCZ1hQ3ZczdCNaLl9CVo	41y.o.	NotHispanicorLatino[1]	MyChart	No,	No,	39	African-American	35-49
WhiteorCaucasian	Male	FidLZKnhRnjI6zhb3qi1kb3H74I	71y.o.	NotHispanicorLatino[1]	MyChart	No,	No,	72	European-Americ	>69
WhiteorCaucasian	Male	IZDhzti1hK4rcoo8ZJ0ZTv7DK2o	Deceased(Ageunknown)	NotHispanicorLatino[1]	MyChart	No,	No,		European-Americ
BlackorAfricanAmerican	Female	FXj3Zp8toC1xTpiNthxLBvcCuFg	60y.o.	NotHispanicorLatino[1]	MyChart	No,	No,	60	African-American	50-69
WhiteorCaucasian	Male	AWXbDUDXQ4NHsYLVLEzR@RWknDk	73y.o.	NotHispanicorLatino[1]	MyChart	yes	yes	72	European-Americ	>69
WhiteorCaucasian	Male	6UsID~ynPSNWhOqSFR8nS4hXEDs	65y.o.	NotHispanicorLatino[1]	MyChart	yes	yes	63	European-Americ	50-69
WhiteorCaucasian	Male	Ul88JCKWD~ChxpEd1r6l6fvYZO0	70y.o.	NotHispanicorLatino[1]	MyChart	No,	No,	69	European-Americ	>69
WhiteorCaucasian	Female	lgQ8U8ZHzy1~alo5512O~5Vq~80	65y.o.	NotHispanicorLatino[1]	MyChart	No,	No,	63	European-Americ	50-69
WhiteorCaucasian	Male	q7v29CwdEN4Ox0WwJdIgwa@ejuI	42y.o.	NotHispanicorLatino[1]	MyChart	yes	yes	42	European-Americ	35-49
WhiteorCaucasian	Female	bNZxUS5vQh8Z@LnrK2KAuKYENi4	67y.o.	NotHispanicorLatino[1]	MyChart	yes	yes	66	European-Americ	50-69
WhiteorCaucasian	Male	IqFXJe2hk8KM1@qv3h4xgpbpwAQ	41y.o.	NotHispanicorLatino[1]	MyChart	No,	yes	39	European-Americ	35-49
WhiteorCaucasian	Male	4N6EEmQU41SWQtR@JPjA4GhozJQ	70y.o.	NotHispanicorLatino[1]	MyChart	yes	yes	69	European-Americ	>69
WhiteorCaucasian	Male	MrJ@lZh1ZxomV@tbG51kWeTRrhg	88y.o.	NotHispanicorLatino[1]	MyChart	yes	yes	-12	European-Americ
WhiteorCaucasian	Female	nOeNxG80xgZb2vn3AfFhjyeTOfs	68y.o.	NotHispanicorLatino[1]	MyChart	yes	yes	69	European-Americ	>69
BlackorAfricanAmerican	Female	zjO1pLmfsnUVZyquKeznTIZGm30	41y.o.	NotHispanicorLatino[1]	MyChart	No,	yes	39	African-American	35-49
WhiteorCaucasian	Female	x@7c@tfgHUr7Eo@5K~w0vm1aKqc	60y.o.	NotHispanicorLatino[1]	MyChart	yes	yes	60	European-Americ	50-69
BlackorAfricanAmerican	Female	QdLLWzQ2OKIsSFlnK5By26dUuXo	41y.o.	NotHispanicorLatino[1]	MyChart	yes	yes	42	African-American	35-49
BlackorAfricanAmerican	Female	3NwBHiL1Y4XgxNV9cGUMmXXQFeg	41y.o.	NotHispanicorLatino[1]	MyChart	yes	No,	39	African-American	35-49
WhiteorCaucasian	Female	MEUrZ3eGlZg5TdnFjnJSe2iDgf8	67y.o.	NotHispanicorLatino[1]	MyChart	yes	yes	66	European-Americ	50-69
BlackorAfricanAmerican	Female	C4J2LyxybTtQJEBQKHcMXSZr0V8	41y.o.	NotHispanicorLatino[1]	MyChart	yes	yes	39	African-American	35-49
BlackorAfricanAmerican	Female	~czR2Mna6cLu828wiGVTKkzAe8o	56y.o.	NotHispanicorLatino[1]	MyChart	No,	No,	54	African-American	50-69
WhiteorCaucasian	Female	YJwghr4Ds8ygN6XmEV88bIztvmY	60y.o.	NotHispanicorLatino[1]	MyChart	yes	yes	60	European-Americ	50-69
WhiteorCaucasian	Female	qB@7Z@2nzPDFH~Hep@Ekrh6IMTw	77y.o.	NotHispanicorLatino[1]	MyChart	yes	yes	75	European-Americ	>69
WhiteorCaucasian	Female	P7qa4vrLXQKLD2rBKvCUbGhM3HM	76y.o.	NotHispanicorLatino[1]	MyChart	yes	yes	75	European-Americ	>69
WhiteorCaucasian	Female	~lk8vf5sr8uQ4rCJPHXgJuoLxdA	71y.o.	NotHispanicorLatino[1]	MyChart	No,	No,	72	European-Americ	>69
WhiteorCaucasian	Female	KXJbfgJ8bhbZ6vjhbEgGKwrzEH4	48y.o.	NotHispanicorLatino[1]	MyChart	yes	yes	48	European-Americ	35-49
WhiteorCaucasian	Female	i9a3hehx1vRLHQORyImlUD4KLoc	72y.o.	NotHispanicorLatino[1]	MyChart	No,	No,	72	European-Americ	>69
WhiteorCaucasian	Female	mU4QqfKyi9CzfsGABtkJwDfQ05E	73y.o.	NotHispanicorLatino[1]	MyChart	No,	yes	72	European-Americ	>69
WhiteorCaucasian	Female	@nx4H5RpqJie65GdGJMLFtJBomY	61y.o.	NotHispanicorLatino[1]	MyChart	No,	yes	60	European-Americ	50-69
WhiteorCaucasian	Female	Xv~rtMtzAYW6HWYqmZIJSzOZ@Tw	81y.o.	NotHispanicorLatino[1]	MyChart	yes	yes	81	European-Americ	>69
WhiteorCaucasian	Female	CL0keZEUr9fyrD~etDV2L9LC1hg	86y.o.	NotHispanicorLatino[1]	MyChart	yes	yes	-15	European-Americ
WhiteorCaucasian	Female	3fXzAhKH5UbdrO2xKHZpUQFLDXI	67y.o.	NotHispanicorLatino[1]	MyChart	yes	yes	66	European-Americ	50-69
WhiteorCaucasian	Male	mqIaGK2HAxGWM92R~ETPqVNgFoM	62y.o.	NotHispanicorLatino[1]	MyChart	No,	yes	63	European-Americ	50-69
BlackorAfricanAmerican	Female	DdxAvxIrPKfgJasAY@elHSNfjDM	41y.o.	NotHispanicorLatino[1]	MyChart	yes	yes	42	African-American	35-49
WhiteorCaucasian	Male	@Il0cUpZSXZ9qtkPHkyGFNFmWdY	45y.o.	NotHispanicorLatino[1]	MyChart	No,	No,	45	European-Americ	35-49
BlackorAfricanAmerican	Female	S9BsmvU9Pl2nJnlfyeRljoTg9ns	71y.o.	NotHispanicorLatino[1]	MyChart	No,	yes	69	African-American	>69
BlackorAfricanAmerican	Female	pJ2KEs5jiBvho1OcwPOUsx875jM	41y.o.	NotHispanicorLatino[1]	MyChart	yes	No,	39	African-American	35-49
WhiteorCaucasian	Female	reVXdcqyPaWamugMZ@hMwg4ahBQ	75y.o.	NotHispanicorLatino[1]	MyChart	No,	No,	75	European-Americ	>69
WhiteorCaucasian	Female	VUcFGX82plgkBRnz3HUcPBu8mx0	68y.o.	NotHispanicorLatino[1]	MyChart	No,	No,	69	European-Americ	>69
WhiteorCaucasian	Male	sikHWZmXQiYSz24C7QNaojrh@Aw	85y.o.	NotHispanicorLatino[1]	MyChart	yes	yes	84	European-Americ	>69
WhiteorCaucasian	Female	Wy1i8HGhnke1ErMlwQXQXCp5aow	59y.o.	NotHispanicorLatino[1]	MyChart	yes	yes	57	European-Americ	50-69
BlackorAfricanAmerican	Female	BjnzRpXaGUWkQRW4YUZbmVwySBc	63y.o.	NotHispanicorLatino[1]	MyChart	yes	yes	63	African-American	50-69
BlackorAfricanAmerican	Female	az4a33JXJU1Op7LVem7x~gTgkkY	41y.o.	NotHispanicorLatino[1]	MyChart	No,	No,	39	African-American	35-49
WhiteorCaucasian	Male	0wvejWNpq6byNtmEj3BMGcbheK4	68y.o.	NotHispanicorLatino[1]	MyChart	yes	yes	66	European-Americ	50-69
WhiteorCaucasian	Female	1fgsnWb2eX5mt6qdqiHcCxlG@K0	61y.o.	NotHispanicorLatino[1]	MyChart	yes	No,	60	European-Americ	50-69
BlackorAfricanAmerican	Male	BPza6la5BAC5P8xyjC9qQer3mIA	55y.o.	NotHispanicorLatino[1]	MyChart	yes	yes	54	African-American	50-69
WhiteorCaucasian	Female	tnLP8Svlfow5Vp7TvPcrupaNwmw	60y.o.	NotHispanicorLatino[1]	MyChart	yes	No,	60	European-Americ	50-69
BlackorAfricanAmerican	Female	W9e~wlTNK561rfEf6diCRP3mpuo	45y.o.	NotHispanicorLatino[1]	MyChart	yes	yes	45	African-American	35-49
WhiteorCaucasian	Female	3GgL@P5QcCxHor0YCKQoxus8qHk	76y.o.	NotHispanicorLatino[1]	MyChart	yes	No,	75	European-Americ	>69
WhiteorCaucasian	Male	sd5aYz9sALabrsT41dY9dvQXb3A	68y.o.	NotHispanicorLatino[1]	MyChart	yes	yes	66	European-Americ	50-69
WhiteorCaucasian	Female	VrABaNRIWMsBQxzTanXFcmcqRB4	64y.o.	NotHispanicorLatino[1]	MyChart	yes	yes	63	European-Americ	50-69
BlackorAfricanAmerican	Male	oDJwzmvuLEcvRVbdJA6y3oAOZ1Q	72y.o.	NotHispanicorLatino[1]	MyChart	No,	No,	72	African-American	>69
WhiteorCaucasian	Male	hIfMPaS5y4TvivY@NnbZydK0q7s	77y.o.	NotHispanicorLatino[1]	MyChart	yes	yes	75	European-Americ	>69
WhiteorCaucasian	Female	db2Ne048INcnd94Hryr1ywpZpD0	79y.o.	NotHispanicorLatino[1]	MyChart	yes	yes	78	European-Americ	>69
WhiteorCaucasian	Female	zSzjJ8SfWpkwFUvyiXhI0KCz0A0	59y.o.	NotHispanicorLatino[1]	MyChart	yes	yes	60	European-Americ	50-69
WhiteorCaucasian	Male	2zG2nLv2GUjsmHfGS46w@Qp3V9A	78y.o.	NotHispanicorLatino[1]	MyChart	yes	yes	78	European-Americ	>69
BlackorAfricanAmerican	Female	10BEzbL0XR8B9BabiYdaToq5Z8g	41y.o.	NotHispanicorLatino[1]	MyChart	yes	yes	42	African-American	35-49
WhiteorCaucasian	Female	EehRy3mk9czvbFodxZsDFgkRULo	81y.o.	NotHispanicorLatino[1]	MyChart	yes	yes	81	European-Americ	>69
WhiteorCaucasian	Female	Sope7QYN1crEj6Kpd4XaHEohKXw	71y.o.	NotHispanicorLatino[1]	MyChart	No,	No,	72	European-Americ	>69
WhiteorCaucasian	Male	uL6jO004mEvp2VqGGMyPPh8aQ0A	70y.o.	NotHispanicorLatino[1]	MyChart	yes	yes	69	European-Americ	>69
WhiteorCaucasian	Female	~I6zCuvdzEqHFDwhFeuu4@N59z4	67y.o.	NotHispanicorLatino[1]	MyChart	yes	No,	66	European-Americ	50-69
WhiteorCaucasian	Female	XeUNk1wfauX8NeS5K2dejcKb5Ro	64y.o.	NotHispanicorLatino[1]	MyChart	yes	yes	63	European-Americ	50-69
WhiteorCaucasian	Male	fXHhwdoG@PcofGeCPM97or0bIRo	58y.o.	NotHispanicorLatino[1]	MyChart	yes	No,	57	European-Americ	50-69
WhiteorCaucasian	Male	0H3u66EFD~ng~fr8Ug0Tl77Ktl8	83y.o.	NotHispanicorLatino[1]	MyChart	yes	yes	81	European-Americ	>69
WhiteorCaucasian	Male	bZLa~HVnfTbumeQVyE4XipQc3jc	69y.o.	NotHispanicorLatino[1]	MyChart	yes	yes	69	European-Americ	>69
WhiteorCaucasian	Male	vZgBaZjWkKXObm945uM~@uv@rZ8	65y.o.	NotHispanicorLatino[1]	MyChart	yes	No,	66	European-Americ	50-69
WhiteorCaucasian	Female	rVZ5Q2QbWcwkXXuAW1yyxUV39VY	61y.o.	NotHispanicorLatino[1]	MyChart	yes	yes	60	European-Americ	50-69
WhiteorCaucasian	Female	0JrmSwISSnHDUNg5DgQ3X8hNNc8	41y.o.	NotHispanicorLatino[1]	MyChart	yes	yes	39	European-Americ	35-49
WhiteorCaucasian	Female	wyow5Sn2AtB~64C4i3j6YfUpOyA	74y.o.	NotHispanicorLatino[1]	MyChart	yes	yes	72	European-Americ	>69
WhiteorCaucasian	Male	BocK2QsU16M6PHKVzdrLjt2MG@0	73y.o.	NotHispanicorLatino[1]	MyChart	No,	yes	72	European-Americ	>69
WhiteorCaucasian	Male	HLjIeGkXBVMOwKakanoYmIXP3a4	64y.o.	NotHispanicorLatino[1]	MyChart	yes	yes	63	European-Americ	50-69
BlackorAfricanAmerican	Female	t9eTlz~2QLDPpafc7usArlsDLsk	41y.o.	NotHispanicorLatino[1]	MyChart	yes	yes	42	African-American	35-49
BlackorAfricanAmerican	Male	9FxtsN4RHDSYfY4MgMJHR16IqCo	41y.o.	NotHispanicorLatino[1]	MyChart	No,	No,	39	African-American	35-49
WhiteorCaucasian	Female	fSMMiocd6lzio@wSGcxrFek1s1s	59y.o.	NotHispanicorLatino[1]	MyChart	yes	No,	57	European-Americ	50-69
WhiteorCaucasian	Male	1fI2uQuVSaQVnhkFt6unOmFBD0U	71y.o.	NotHispanicorLatino[1]	MyChart	yes	yes	72	European-Americ	>69
BlackorAfricanAmerican	Female	qlYnEw4mMWnu9y@FVpTWhowzH8M	64y.o.	NotHispanicorLatino[1]	MyChart	yes	yes	63	African-American	50-69
WhiteorCaucasian	Male	caEvKK8amfBJoflGhdpNI4NQuCg	76y.o.	NotHispanicorLatino[1]	MyChart	yes	yes	75	European-Americ	>69
WhiteorCaucasian	Male	pGJdi0Eo11hWwnPWjfh28ROuEj0	46y.o.	NotHispanicorLatino[1]	MyChart	No,	No,	45	European-Americ	35-49
WhiteorCaucasian	Female	ChM1prpDmlKjTf2QXSbuHoPqxRE	61y.o.	NotHispanicorLatino[1]	MyChart	yes	yes	60	European-Americ	50-69
WhiteorCaucasian	Male	gtE9TYh6goY0KdQ4IAMtz8ZhqdY	69y.o.	NotHispanicorLatino[1]	MyChart	yes	yes	69	European-Americ	>69
WhiteorCaucasian	Male	f1sI4j2lyseXqVSt@9NW0EnIAN0	41y.o.	NotHispanicorLatino[1]	MyChart	No,	No,	39	European-Americ	35-49
WhiteorCaucasian	Male	H6elehZtlG9dAsoPQK2XDSGTeBY	73y.o.	NotHispanicorLatino[1]	MyChart	yes	yes	72	European-Americ	>69
WhiteorCaucasian	Female	egdVb8JhbeTkKV11kH~~NFshflY	68y.o.	NotHispanicorLatino[1]	MyChart	yes	yes	66	European-Americ	50-69
WhiteorCaucasian	Male	fRQ9EUOyELzKvu6ESzFzFWCIWyg	57y.o.	NotHispanicorLatino[1]	MyChart	yes	yes	57	European-Americ	50-69
WhiteorCaucasian	Male	ILghizOOyDlP4oWCIGV~woOPxQo	59y.o.	NotHispanicorLatino[1]	MyChart	yes	yes	60	European-Americ	50-69
WhiteorCaucasian	Male	BxHbqhcqEao2u@ECI6ejW@jmeYc	72y.o.	NotHispanicorLatino[1]	MyChart	yes	yes	72	European-Americ	>69
WhiteorCaucasian	Female	GsYt3V0dECeg8Xr~a0wrcTPlfVY	73y.o.	NotHispanicorLatino[1]	MyChart	No,	yes	72	European-Americ	>69
WhiteorCaucasian	Female	U1co23~5Ukck33WY7nVH62gMMaY	89y.o.	NotHispanicorLatino[1]	MyChart	No,	No,	-12	European-Americ
WhiteorCaucasian	Female	haWGcuO410ONMPOwUR0Yevxcn3g	60y.o.	NotHispanicorLatino[1]	MyChart	No,	No,	60	European-Americ	50-69
WhiteorCaucasian	Male	Lv1sbw3Q~uKeoDJDIcdPQDdDdLY	71y.o.	NotHispanicorLatino[1]	MyChart	yes	yes	72	European-Americ	>69
BlackorAfricanAmerican	Female	9iZEZzzogIubL0AHXwZZbJbLE@Y	41y.o.	NotHispanicorLatino[1]	MyChart	No,	No,	42	African-American	35-49
WhiteorCaucasian	Female	ITABVlLexv6QElANJyjxNLI@IGA	60y.o.	NotHispanicorLatino[1]	MyChart	No,	yes	60	European-Americ	50-69
WhiteorCaucasian	Female	SuHo@cy7GiRjC2aXJkpOqsnL92I	44y.o.	NotHispanicorLatino[1]	MyChart	yes	yes	45	European-Americ	35-49
BlackorAfricanAmerican	Female	yA0txwuGVkwRLYnO3xK@JHWq5ag	41y.o.	NotHispanicorLatino[1]	MyChart	yes	yes	39	African-American	35-49
WhiteorCaucasian	Female	CpppBRdLwD~xRNDYHP5@AvWk8QY	72y.o.	NotHispanicorLatino[1]	MyChart	yes	No,	72	European-Americ	>69
WhiteorCaucasian	Male	km2ooXk3xYa~VflSiG@O2LA7F@Y	67y.o.	NotHispanicorLatino[1]	MyChart	yes	yes	66	European-Americ	50-69
WhiteorCaucasian	Female	urMOI@RMxQIrT2AizpXWew@kRzQ	69y.o.	NotHispanicorLatino[1]	MyChart	yes	yes	69	European-Americ	>69
WhiteorCaucasian	Female	kovD8eQsU75m0QnFc99Ix83ao@Y	68y.o.	NotHispanicorLatino[1]	MyChart	No,	yes	66	European-Americ	50-69
WhiteorCaucasian	Male	dgF5yXopqp6mDtiuN5sIf8hT2sw	64y.o.	NotHispanicorLatino[1]	MyChart	No,	No,	63	European-Americ	50-69
WhiteorCaucasian	Male	g9qozeRHjQzhVhm7~LBeE8xgwqY	73y.o.	NotHispanicorLatino[1]	MyChart	yes	yes	72	European-Americ	>69
WhiteorCaucasian	Female	IVhlBYUY4syX8xDjuuRMU0GgRKk	70y.o.	NotHispanicorLatino[1]	MyChart	No,	No,	69	European-Americ	>69
WhiteorCaucasian	Female	6jQT8ZJFDEr7@9KffrPKFR4pSvg	80y.o.	NotHispanicorLatino[1]	MyChart	yes	yes	78	European-Americ	>69
WhiteorCaucasian	Female	MRwW9hybVpAuUriL5R2svVgu48A	61y.o.	NotHispanicorLatino[1]	MyChart	yes	yes	60	European-Americ	50-69
WhiteorCaucasian	Female	2~4HbeAYLiXK7Mid1ktsyxVDYLY	41y.o.	NotHispanicorLatino[1]	MyChart	yes	yes	39	European-Americ	35-49
WhiteorCaucasian	Male	5vrkuxbxcjgwLr7ksVWwh56KR48	68y.o.	NotHispanicorLatino[1]	MyChart	yes	yes	66	European-Americ	50-69
WhiteorCaucasian	Male	FaIJ3ZNLuxqodwfEVAfavQwqy0Y	51y.o.	NotHispanicorLatino[1]	MyChart	yes	yes	51	European-Americ	50-69
WhiteorCaucasian	Female	jNJHLb2DT3lM4t07rSOaOhjFGOI	63y.o.	NotHispanicorLatino[1]	MyChart	No,	yes	63	European-Americ	50-69
WhiteorCaucasian	Female	L7M4@vsGX57uzQasmIBwEJAT48g	60y.o.	NotHispanicorLatino[1]	MyChart	yes	No,	60	European-Americ	50-69
WhiteorCaucasian	Female	XBEhS5LjEjkjjla0mveJGd8ezRM	61y.o.	NotHispanicorLatino[1]	MyChart	yes	yes	60	European-Americ	50-69
WhiteorCaucasian	Female	Yv9kwa4GyOElIk2kuhlGQE4xn14	72y.o.	NotHispanicorLatino[1]	MyChart	yes	yes	72	European-Americ	>69
BlackorAfricanAmerican	Female	NGVPOcuGKMg6SSXgdeZFjH@e6W0	67y.o.	NotHispanicorLatino[1]	MyChart	yes	yes	66	African-American	50-69
WhiteorCaucasian	Male	@63Y9e@pDSOyIU3V5zaV6S9oFDU	91y.o.	NotHispanicorLatino[1]	MyChart	yes	No,	-9	European-Americ
WhiteorCaucasian	Female	LPEM2g~JJceDLs5BuxH3ET7RPJs	41y.o.	NotHispanicorLatino[1]	MyChart	yes	yes	39	European-Americ	35-49
WhiteorCaucasian	Female	IZdpgupj7zV6~PzPI@9Mwg2gWVc	41y.o.	NotHispanicorLatino[1]	MyChart	No,	No,	39	European-Americ	35-49
BlackorAfricanAmerican	Female	HsTLOKfAsVkYqLIhcA@rEBl6WTU	41y.o.	NotHispanicorLatino[1]	MyChart	No,	No,	39	African-American	35-49
BlackorAfricanAmerican	Female	T42wCsHC19gRcwcb3i6M3coTAgQ	58y.o.	NotHispanicorLatino[1]	MyChart	yes	yes	57	African-American	50-69
WhiteorCaucasian	Female	X9wMsyLOYWd9zN@qZ5~M34jjQPo	41y.o.	NotHispanicorLatino[1]	MyChart	yes	yes	39	European-Americ	35-49
WhiteorCaucasian	Female	PeFIHXU~JM~o8cdCbAu@k~PfGOA	72y.o.	NotHispanicorLatino[1]	MyChart	yes	yes	72	European-Americ	>69
BlackorAfricanAmerican	Female	pZyWxuFWz2RsiGpYirXlQtc8ieA	41y.o.	NotHispanicorLatino[1]	MyChart	yes	yes	39	African-American	35-49
WhiteorCaucasian	Male	Eznc4s5fP2i7EgmJ4@YmV0dOqNo	74y.o.	NotHispanicorLatino[1]	MyChart	yes	yes	72	European-Americ	>69
BlackorAfricanAmerican	Female	BufdYi6khV1Kj8lXR9byyWcaAWw	41y.o.	NotHispanicorLatino[1]	MyChart	yes	No,	39	African-American	35-49
BlackorAfricanAmerican	Female	0UBzhC2qaXhlCafGOojm0rmxHvo	41y.o.	NotHispanicorLatino[1]	MyChart	yes	yes	39	African-American	35-49
BlackorAfricanAmerican	Female	92cPB1Rwb3INfqCcyZWLq~Ap@N8	65y.o.	NotHispanicorLatino[1]	MyChart	yes	yes	63	African-American	50-69
BlackorAfricanAmerican	Female	~0kbQlBlRDtteRXiARv2@hP@mJw	59y.o.	NotHispanicorLatino[1]	MyChart	No,	No,	57	African-American	50-69
WhiteorCaucasian	Female	8@P6yumjYnLypqNJ9Tt7mOJ7xRA	59y.o.	NotHispanicorLatino[1]	MyChart	yes	yes	57	European-Americ	50-69
WhiteorCaucasian	Female	jtesMkS1yzpfy~sdSgaXIcIwnFc	58y.o.	NotHispanicorLatino[1]	MyChart	yes	yes	57	European-Americ	50-69
WhiteorCaucasian	Female	hKjiUwekMIPiOixWVSAnaq4pnNA	71y.o.	NotHispanicorLatino[1]	MyChart	No,	No,	69	European-Americ	>69
WhiteorCaucasian	Male	PzyS7BjXk~1xTLUhVR9Zhs2cXO8	68y.o.	NotHispanicorLatino[1]	MyChart	yes	No,	69	European-Americ	>69
WhiteorCaucasian	Male	0bq916cTyzII6Or7FjvfTAFtvCY	Deceased(Ageunknown)	NotHispanicorLatino[1]	MyChart	yes	yes		European-Americ
BlackorAfricanAmerican	Female	TO2YGBcFlPg7tIay4iiy@5xx22A	41y.o.	NotHispanicorLatino[1]	MyChart	yes	yes	39	African-American	35-49
BlackorAfricanAmerican	Female	65FSRwE9mh5jx4J0lXmbG1iOeq0	41y.o.	NotHispanicorLatino[1]	MyChart	No,	No,	39	African-American	35-49
BlackorAfricanAmerican	Female	dRNzZhxXfpLjk9r~397Hjrcry7w	45y.o.	NotHispanicorLatino[1]	MyChart	No,	No,	45	African-American	35-49
WhiteorCaucasian	Female	qMAZ@zmhUvulx~TojZdjKSXN89c	69y.o.	NotHispanicorLatino[1]	MyChart	yes	yes	69	European-Americ	>69
BlackorAfricanAmerican	Female	JMCREj1lf@q2nNBOU78nnNUvpdE	58y.o.	NotHispanicorLatino[1]	MyChart	yes	yes	57	African-American	50-69
WhiteorCaucasian	Female	kKryBHs9uQQztZKKl0~exc7BUe4	66y.o.	NotHispanicorLatino[1]	MyChart	yes	yes	66	European-Americ	50-69
WhiteorCaucasian	Female	lhzGRF9KwJOSeSG8f3RnUwNmr4k	76y.o.	NotHispanicorLatino[1]	MyChart	yes	No,	75	European-Americ	>69
WhiteorCaucasian	Male	Yk7hLYLoEevUZXP5TAmIxFCDoSQ	71y.o.	NotHispanicorLatino[1]	MyChart	No,	No,	69	European-Americ	>69
WhiteorCaucasian	Female	qZp34~Xa3MZhaqVlQKA@vtHl6OM	63y.o.	NotHispanicorLatino[1]	MyChart	yes	yes	63	European-Americ	50-69
WhiteorCaucasian	Female	uGBco1Tj@1@7PWzkrS890rPIetk	62y.o.	NotHispanicorLatino[1]	MyChart	yes	yes	60	European-Americ	50-69
BlackorAfricanAmerican	Female	wrfhO4WDZfjnZvd5SBitIeR9Y7U	40y.o.	NotHispanicorLatino[1]	MyChart	yes	yes	39	African-American	35-49
WhiteorCaucasian	Female	r2MWYKczvhR2H7ot47hkS@gTc@o	54y.o.	NotHispanicorLatino[1]	MyChart	yes	yes	54	European-Americ	50-69
WhiteorCaucasian	Female	DFfc6A4CThBGE0wJ9EzaaubPYDg	66y.o.	NotHispanicorLatino[1]	MyChart	yes	No,	66	European-Americ	50-69
WhiteorCaucasian	Female	qshio0aUHsWSxU8IR0az73sbh58	62y.o.	NotHispanicorLatino[1]	MyChart	yes	yes	60	European-Americ	50-69
WhiteorCaucasian	Female	20Oe@CLXfiB6DzsOqVPpb1qJtRI	62y.o.	NotHispanicorLatino[1]	MyChart	No,	yes	60	European-Americ	50-69
WhiteorCaucasian	Male	kxNzYRs9oFt89R@TVXimgufnDh4	72y.o.	NotHispanicorLatino[1]	MyChart	No,	yes	72	European-Americ	>69
WhiteorCaucasian	Female	Wsj3VX@FIT5KAFh1VAxslIeCzCc	63y.o.	NotHispanicorLatino[1]	MyChart	yes	yes	63	European-Americ	50-69
WhiteorCaucasian	Female	ONoWIcVgZrOK9XgbHEnner15Iaw	60y.o.	NotHispanicorLatino[1]	MyChart	yes	yes	60	European-Americ	50-69
WhiteorCaucasian	Female	GjwZafOwO9vlUj1v@qGzpGZvGKU	40y.o.	NotHispanicorLatino[1]	MyChart	yes	yes	39	European-Americ	35-49
WhiteorCaucasian	Female	HX162djfnWdR20SlOgdoPLtKTW0	61y.o.	NotHispanicorLatino[1]	MyChart	yes	yes	60	European-Americ	50-69
WhiteorCaucasian	Female	Kf8jxtXhQ9tKgVPXylmfUV1euFs	68y.o.	NotHispanicorLatino[1]	MyChart	No,	No,	69	European-Americ	>69
WhiteorCaucasian	Male	eksEIpuhP4J767AGoJpF5Za@gY4	84y.o.	NotHispanicorLatino[1]	MyChart	yes	yes	84	European-Americ	>69
WhiteorCaucasian	Female	KA~WwYuNn83loj8fGz@HBOceJjw	Deceased(88y.o.)	NotHispanicorLatino[1]	MyChart	yes	No,		European-Americ
WhiteorCaucasian	Female	WefaPlEPvyuZcNgKXkkDqmRevuM	65y.o.	NotHispanicorLatino[1]	MyChart	yes	yes	63	European-Americ	50-69
WhiteorCaucasian	Female	dtEVd4lCD9@6458ZOA5H3EANsa4	64y.o.	NotHispanicorLatino[1]	MyChart	yes	yes	63	European-Americ	50-69
WhiteorCaucasian	Male	Ey2V8ZeNMFnUJRL2Lz9VvMOCQ98	46y.o.	NotHispanicorLatino[1]	MyChart	yes	yes	45	European-Americ	35-49
WhiteorCaucasian	Male	O6zxl3pd28EHmDrT3dnxUtHRKu4	60y.o.	NotHispanicorLatino[1]	MyChart	No,	No,	60	European-Americ	50-69
BlackorAfricanAmerican	Female	QwIXBrXx~N0KgpMYkKTzqhWlCWY	64y.o.	NotHispanicorLatino[1]	MyChart	yes	yes	63	African-American	50-69
BlackorAfricanAmerican	Female	moDSdaItBBHwkEEVIY4WhnKzrqA	62y.o.	NotHispanicorLatino[1]	MyChart	yes	yes	60	African-American	50-69
WhiteorCaucasian	Female	wafXkeB0EvhGh@H48eErK3RYgB4	84y.o.	NotHispanicorLatino[1]	MyChart	No,	No,		European-Americ
WhiteorCaucasian	Female	I3VKm2on5nW7JDXTaVz192ptCtk	78y.o.	NotHispanicorLatino[1]	MyChart	yes	yes	78	European-Americ	>69
WhiteorCaucasian	Female	883sJ3Y3vUbKV@FmEGGJSlnfsRc	69y.o.	NotHispanicorLatino[1]	MyChart	No,	No,	69	European-Americ	>69
WhiteorCaucasian	Female	Hyouj23JC9DM322E06DC3~iUK8s	69y.o.	NotHispanicorLatino[1]	MyChart	yes	yes	69	European-Americ	>69
BlackorAfricanAmerican	Female	51WLfT6adkM4TYRoQRtDp5rvfpQ	58y.o.	NotHispanicorLatino[1]	MyChart	yes	yes	57	African-American	50-69
WhiteorCaucasian	Female	E@xriHIY~eEE~VzfqVL19jQMk2U	68y.o.	NotHispanicorLatino[1]	MyChart	yes	yes	66	European-Americ	50-69
WhiteorCaucasian	Female	8QNgcXDk9DjbOCRtWdd3G9m2iQA	76y.o.	NotHispanicorLatino[1]	MyChart	yes	yes	75	European-Americ	>69
WhiteorCaucasian	Female	WHbCTtfs8JJM~l35DMZISWxTEhA	59y.o.	NotHispanicorLatino[1]	MyChart	No,	No,	60	European-Americ	50-69
WhiteorCaucasian	Female	yi@60jJtW6LqUbaxxo1feeWPE2c	58y.o.	NotHispanicorLatino[1]	MyChart	yes	yes	57	European-Americ	50-69
WhiteorCaucasian	Female	gGKUwU@4HLBP2bG9nDx2kFijoyY	60y.o.	NotHispanicorLatino[1]	MyChart	yes	yes	60	European-Americ	50-69
WhiteorCaucasian	Female	5ERktq9dyDxoFJ2duoJx8sbENNw	80y.o.	NotHispanicorLatino[1]	MyChart	No,	No,	81	European-Americ	>69
BlackorAfricanAmerican	Female	fQAjCDxYV9QhTK@uVQgTgB8Ic7s	40y.o.	NotHispanicorLatino[1]	MyChart	No,	No,	39	African-American	35-49
WhiteorCaucasian	Female	hP3zcTqq8coXhMioI@X~Brkqtp0	61y.o.	Unknown[3]	MyChart	No,	No,	60	European-Americ	50-69
BlackorAfricanAmerican	Female	PmKaDs6l7kRbEHvhU6Y2SyMzGy4	61y.o.	NotHispanicorLatino[1]	MyChart	No,	yes	60	African-American	50-69
BlackorAfricanAmerican	Male	D1O7oZC8xVEWSl8kkcxtr4AKz@o	68y.o.	NotHispanicorLatino[1]	MyChart	yes	yes	66	African-American	50-69
WhiteorCaucasian	Female	gfDzeJunE1Xb4LL2~~zTugmZ7V4	66y.o.	NotHispanicorLatino[1]	MyChart	yes	yes	66	European-Americ	50-69
WhiteorCaucasian	Female	hsJiRDmKsb1syOxbv8xxe4gx72E	58y.o.	NotHispanicorLatino[1]	MyChart	yes	yes	57	European-Americ	50-69
BlackorAfricanAmerican	Female	0wO0B7YhJ10lNRJddXS@DgxGdhA	56y.o.	NotHispanicorLatino[1]	MyChart	yes	yes	54	African-American	50-69
WhiteorCaucasian	Male	Wrwoo2p7MZISV0SDHSieNWadiL8	67y.o.	NotHispanicorLatino[1]	MyChart	yes	yes	66	European-Americ	50-69
WhiteorCaucasian	Female	wtwvzQpEmx5saP1Hp1d9ozaZavM	68y.o.	NotHispanicorLatino[1]	MyChart	yes	yes	69	European-Americ	>69
WhiteorCaucasian	Male	nm0RyxudM5uDKTVXg5XJy5TF3Gk	62y.o.	NotHispanicorLatino[1]	MyChart	yes	yes	60	European-Americ	50-69
BlackorAfricanAmerican	Female	GQhKtWAe8U8S8vA3CkR1f9B3fbw	40y.o.	NotHispanicorLatino[1]	MyChart	yes	yes	39	African-American	35-49
WhiteorCaucasian	Female	yFFC4lBpXsZ72Sd5nlkjAF1VPqg	71y.o.	NotHispanicorLatino[1]	MyChart	yes	yes	69	European-Americ	>69
WhiteorCaucasian	Female	yy8blxd4N9unYX2G9KuehrDAPxY	69y.o.	NotHispanicorLatino[1]	MyChart	yes	yes	69	European-Americ	>69
WhiteorCaucasian	Male	n~YZD54Fl4evjqEb9FEYUmb1u6U	68y.o.	NotHispanicorLatino[1]	MyChart	yes	yes	66	European-Americ	50-69
WhiteorCaucasian	Female	EDwkxb3@lfZrgPc8tuCISXQHUcI	72y.o.	NotHispanicorLatino[1]	MyChart	No,	No,	72	European-Americ	>69
WhiteorCaucasian	Female	giAqnmn6lAt4EWxbDQGnjkbzjkY	70y.o.	NotHispanicorLatino[1]	MyChart	yes	yes	69	European-Americ	>69
WhiteorCaucasian	Female	IedxNONmKcRLv~8cxVwEL2a3Hwk	60y.o.	NotHispanicorLatino[1]	MyChart	yes	yes	60	European-Americ	50-69
WhiteorCaucasian	Female	~q~DVAefzKXJxHcUtQa0KooSwkE	69y.o.	NotHispanicorLatino[1]	MyChart	No,	No,	69	European-Americ	>69
WhiteorCaucasian	Female	49UFvb4NQ75dTu4igjWrArf3Wnk	68y.o.	NotHispanicorLatino[1]	MyChart	No,	No,	66	European-Americ	50-69
WhiteorCaucasian	Female	v~PHLdh@2NX~ICyuosXcqOY7Pps	55y.o.	NotHispanicorLatino[1]	MyChart	No,	No,	54	European-Americ	50-69
WhiteorCaucasian	Male	aTjwxYGJzOlIXsWNOYAr0HnsTlE	61y.o.	NotHispanicorLatino[1]	MyChart	No,	No,	60	European-Americ	50-69
WhiteorCaucasian	Female	nCobjXdw7sEzHBKOoznJmmZQUTM	57y.o.	NotHispanicorLatino[1]	MyChart	No,	No,	57	European-Americ	50-69
WhiteorCaucasian	Female	rfwxkolrkKJ@~R7i3kXPG7XNpXE	40y.o.	NotHispanicorLatino[1]	MyChart	No,	No,	39	European-Americ	35-49
WhiteorCaucasian	Female	IekI@XA6bNfDrfLveq8~~zR78oY	68y.o.	NotHispanicorLatino[1]	MyChart	yes	yes	69	European-Americ	>69
WhiteorCaucasian	Female	6qsNK3SCylkGjZc9QVnU4wxk70g	60y.o.	NotHispanicorLatino[1]	MyChart	No,	yes	60	European-Americ	50-69
WhiteorCaucasian	Male	EHX@5Om2TIngMQbjZK5eWsjjllY	77y.o.	NotHispanicorLatino[1]	MyChart	yes	yes	78	European-Americ	>69
WhiteorCaucasian	Female	zdnbWx4F48hbDDdJld6I@Skhhnc	45y.o.	NotHispanicorLatino[1]	MyChart	No,	No,	45	European-Americ	35-49
BlackorAfricanAmerican	Female	bn65E~dYonJ1~gAGI3laodSk8Cw	40y.o.	NotHispanicorLatino[1]	MyChart	yes	yes	39	African-American	35-49
BlackorAfricanAmerican	Female	8yCwonUKXnrVNJU~LEVUiXGWDW8	40y.o.	NotHispanicorLatino[1]	MyChart	No,	No,	39	African-American	35-49
WhiteorCaucasian	Female	fybZVMU4jVmymHsw4kbA7TGPrAE	62y.o.	NotHispanicorLatino[1]	MyChart	No,	No,	60	European-Americ	50-69
WhiteorCaucasian	Male	htZ2ROgNukM7HV6slRSfowUxsX4	57y.o.	NotHispanicorLatino[1]	MyChart	yes	yes	57	European-Americ	50-69
WhiteorCaucasian	Female	E6qkPnBf18pO@MIbasgugWASmPQ	46y.o.	NotHispanicorLatino[1]	MyChart	yes	yes	45	European-Americ	35-49
WhiteorCaucasian	Male	yUzwBfRlhlTUj7DBfDgS4lCSkXU	51y.o.	NotHispanicorLatino[1]	MyChart	No,	No,	51	European-Americ	50-69
WhiteorCaucasian	Male	KG8eELw0YujNwgNJ4SnkbDCQdkM	65y.o.	NotHispanicorLatino[1]	MyChart	yes	yes	66	European-Americ	50-69
WhiteorCaucasian	Female	VXtUqVRk8d7@gP~ijFXHJHtAqGk	58y.o.	NotHispanicorLatino[1]	MyChart	yes	yes	57	European-Americ	50-69
WhiteorCaucasian	Female	@ogPz@BP8keHMTzfjWgrJTEOJbs	84y.o.	NotHispanicorLatino[1]	MyChart	yes	yes	84	European-Americ	>69
WhiteorCaucasian	Female	Nrtkge~WFCdapwMQ9UHGQz8ikSA	75y.o.	NotHispanicorLatino[1]	MyChart	yes	yes	75	European-Americ	>69
WhiteorCaucasian	Female	8QqH9hwQuCMBcqNhvlXgzL~kpgM	56y.o.	NotHispanicorLatino[1]	MyChart	No,	yes	57	European-Americ	50-69
WhiteorCaucasian	Female	@N@zxBwP7B98Lq7MmnqeYLhgPJo	61y.o.	NotHispanicorLatino[1]	MyChart	yes	yes	60	European-Americ	50-69
WhiteorCaucasian	Male	@rKuv5wbEKk6YZuIUqH5vpibpi4	44y.o.	Unknown[3]	MyChart	yes	yes	42	European-Americ	35-49
WhiteorCaucasian	Female	vhWy@UCvuw1zlDT6~w@8YhTfPGg	56y.o.	NotHispanicorLatino[1]	MyChart	yes	yes	57	European-Americ	50-69
BlackorAfricanAmerican	Female	T5GlTHTaNCzt~1@qdOwr2eoCeIo	40y.o.	NotHispanicorLatino[1]	MyChart	No,	yes	39	African-American	35-49
Other	Female	ecfjQsBKbSVS9fcYYnLuHQmAX6E	63y.o.	NotHispanicorLatino[1]	MyChart	yes	No,	63	other	50-69
WhiteorCaucasian	Female	xKGIKvp2bkE2M4o2tba0l19w3zA	67y.o.	NotHispanicorLatino[1]	MyChart	No,	yes	66	European-Americ	50-69
WhiteorCaucasian	Female	zBrODFA3D2NPoHpNTkpHS~N0Kl0	63y.o.	NotHispanicorLatino[1]	MyChart	yes	yes	63	European-Americ	50-69
WhiteorCaucasian	Male	ZDisryMNwa@bmke8NfmXkHieuJ0	69y.o.	NotHispanicorLatino[1]	MyChart	No,	No,	69	European-Americ	>69
WhiteorCaucasian	Female	cYyNMaWpARGdWFjzeP1fANVpAnc	64y.o.	NotHispanicorLatino[1]	MyChart	yes	yes	63	European-Americ	50-69
WhiteorCaucasian	Male	lCnsIXdojYitZttLWRL61baQQ@4	40y.o.	NotHispanicorLatino[1]	MyChart	yes	yes	39	European-Americ	35-49
WhiteorCaucasian	Male	VVq0S6vlWcyiC9qCn7~N1ZXIFqY	59y.o.	NotHispanicorLatino[1]	MyChart	yes	yes	57	European-Americ	50-69
WhiteorCaucasian	Male	eaHLli97OwpWT4sm3Np2QdQbgvY	70y.o.	NotHispanicorLatino[1]	MyChart	yes	yes	69	European-Americ	>69
BlackorAfricanAmerican	Female	G6h@0Yj3M5Vv5~skfZn2LG~vGnw	40y.o.	NotHispanicorLatino[1]	MyChart	yes	yes	39	African-American	35-49
WhiteorCaucasian	Female	JzR~UwzIm1mPQ3T1ctzc@4erzaQ	79y.o.	NotHispanicorLatino[1]	MyChart	No,	No,	78	European-Americ	>69
BlackorAfricanAmerican	Female	dL0notN7~0dxVAyb~uEdfA@m4mE	66y.o.	NotHispanicorLatino[1]	MyChart	yes	yes	66	African-American	50-69
WhiteorCaucasian	Male	oQ@ckdnwClmu~~6Ao7Q3EyKa2nw	64y.o.	NotHispanicorLatino[1]	MyChart	No,	No,	63	European-Americ	50-69
BlackorAfricanAmerican	Female	lP726Kg@82Em~@LJuXOuOoQybc8	61y.o.	NotHispanicorLatino[1]	MyChart	yes	yes	60	African-American	50-69
BlackorAfricanAmerican	Female	qZa4whZnpUGifbv@3FobGX5KpUE	61y.o.	NotHispanicorLatino[1]	MyChart	No,	No,	60	African-American	50-69
WhiteorCaucasian	Female	upJrudwFiDjQcz6~nP~iWBvvSr4	65y.o.	NotHispanicorLatino[1]	MyChart	yes	yes	66	European-Americ	50-69
WhiteorCaucasian	Female	WSG1ZboR6iVykwVM3og9@v1FAsw	61y.o.	NotHispanicorLatino[1]	MyChart	No,	No,	60	European-Americ	50-69
WhiteorCaucasian.BlackorAfricanAmerican	Female	IAj5a1vgFlM7eVzVk0cQqqjtRy0	66y.o.	NotHispanicorLatino[1]	MyChart	yes	No,	66	European-Americ	50-69
WhiteorCaucasian	Female	SOu1T1k9WYwvFmKUvvTzdkBnjbg	51y.o.	NotHispanicorLatino[1]	MyChart	yes	yes	51	European-Americ	50-69
WhiteorCaucasian	Female	RtiuC9HEH3uVPwTFiU@UEhLI7gU	65y.o.	NotHispanicorLatino[1]	MyChart	yes	yes	63	European-Americ	50-69
BlackorAfricanAmerican	Female	JSezLfUavnlVjed5kMudp7wpNlo	40y.o.	NotHispanicorLatino[1]	MyChart	No,	No,	39	African-American	35-49
BlackorAfricanAmerican	Female	Sl0CmnkHMTBId4tMRVBzpwTuj64	40y.o.	NotHispanicorLatino[1]	MyChart	yes	yes	39	African-American	35-49
WhiteorCaucasian	Male	@zhu@nnM7l0rh9a7tYT2rn9jYRQ	64y.o.	NotHispanicorLatino[1]	MyChart	yes	yes	63	European-Americ	50-69
WhiteorCaucasian	Female	9tnJfzg0yxXgT9xRemlRsVkfpwE	56y.o.	NotHispanicorLatino[1]	MyChart	yes	yes	54	European-Americ	50-69
WhiteorCaucasian	Male	TLnk@JE627vAN3dCxDDMU2OB9tc	60y.o.	NotHispanicorLatino[1]	MyChart	yes	yes	60	European-Americ	50-69
WhiteorCaucasian	Female	ZboGUZ2oyJwqTi7BSm8eipVm790	49y.o.	Unknown[3]	MyChart	No,	yes	48	European-Americ	35-49
WhiteorCaucasian	Female	wdF3UvI7Utb2ZXLCPz~fkUaGGt4	61y.o.	NotHispanicorLatino[1]	MyChart	yes	yes	60	European-Americ	50-69
BlackorAfricanAmerican	Female	MUrFoXvrmqRhWqHLLMQVZAscGwo	39y.o.	NotHispanicorLatino[1]	MyChart	yes	yes	39	African-American	35-49
Asian	Female	1LTwPy7VqZX~MgB5WNPciJTdcR4	69y.o.	NotHispanicorLatino[1]	MyChart	No,	No,	69	Asian	>69
WhiteorCaucasian	Female	SIS@I9tmEUbUtZhDz7stdRR~XWo	65y.o.	NotHispanicorLatino[1]	MyChart	yes	yes	63	European-Americ	50-69
WhiteorCaucasian	Male	wdTon@WVFMWczTqg9XTcrHqGtQI	76y.o.	NotHispanicorLatino[1]	MyChart	yes	yes	75	European-Americ	>69
BlackorAfricanAmerican	Female	r5uvuaKngr5H9iN55iDz~zlufPU	56y.o.	NotHispanicorLatino[1]	MyChart	yes	yes	54	African-American	50-69
BlackorAfricanAmerican	Female	stiNJU7a@aZHlyyJpePAgsMed78	39y.o.	NotHispanicorLatino[1]	MyChart	No,	yes	39	African-American	35-49
BlackorAfricanAmerican	Female	laXQ~rIEqU@i7~ht8pIOLXVjBHE	68y.o.	NotHispanicorLatino[1]	MyChart	yes	yes	69	African-American	>69
WhiteorCaucasian	Female	VeL9uRFKL~ogf5DiCisXbkgXPtE	59y.o.	NotHispanicorLatino[1]	MyChart	yes	yes	60	European-Americ	50-69
WhiteorCaucasian	Male	t2A1JMAZTXv2frYszbAG6Ir3CbI	44y.o.	NotHispanicorLatino[1]	MyChart	No,	No,	42	European-Americ	35-49
BlackorAfricanAmerican	Female	EenRUnob5wP12ANiq~L9yHdxQtc	39y.o.	NotHispanicorLatino[1]	MyChart	No,	yes	39	African-American	35-49
WhiteorCaucasian	Female	kzulVRBaFPVgGiulTh1KoxtWueY	46y.o.	HispanicorLatino[2]	MyChart	yes	yes	45	European-Americ	35-49
WhiteorCaucasian	Female	nSNRaQ5xZDHgUOVk2jhq@4n~XIg	83y.o.	NotHispanicorLatino[1]	MyChart	yes	yes	84	European-Americ	>69
WhiteorCaucasian	Female	7LDBPr7Qx~H~la@BWF2UfA1Cr0Y	57y.o.	NotHispanicorLatino[1]	MyChart	yes	yes	57	European-Americ	50-69
WhiteorCaucasian	Female	B3HctDbE9RGJjV2n@xD6uHwyUb0	62y.o.	NotHispanicorLatino[1]	MyChart	yes	yes	60	European-Americ	50-69
WhiteorCaucasian	Female	lFiyWVjHCEAHbQMYH8drMJJWiNk	65y.o.	NotHispanicorLatino[1]	MyChart	yes	yes	63	European-Americ	50-69
BlackorAfricanAmerican	Female	~HVZlefJyiMApx1GzQZSpJB02nA	39y.o.	NotHispanicorLatino[1]	MyChart	No,	No,	39	African-American	35-49
WhiteorCaucasian	Female	EpXYSWvkL6CPUZBK~@2c7~4bhK0	68y.o.	NotHispanicorLatino[1]	MyChart	yes	yes	66	European-Americ	50-69
BlackorAfricanAmerican	Female	bOhyNsBuXJhhFQjt8wApt9WAFtQ	39y.o.	NotHispanicorLatino[1]	MyChart	yes	yes	39	African-American	35-49
WhiteorCaucasian	Female	8VfVBqSl95xwvJ9KkevyV65ivcw	60y.o.	NotHispanicorLatino[1]	MyChart	yes	yes	60	European-Americ	50-69
BlackorAfricanAmerican	Female	NVeisRuKXHBtcRC@C8WsMRBIpT8	39y.o.	NotHispanicorLatino[1]	MyChart	No,	yes	39	African-American	35-49
WhiteorCaucasian	Female	x49TY1bDW946Ri6bEaBzGdPYFk4	73y.o.	NotHispanicorLatino[1]	MyChart	yes	yes	72	European-Americ	>69
WhiteorCaucasian	Female	@egzbE9PIMO~kSGXqtEfyM8AqWg	59y.o.	NotHispanicorLatino[1]	MyChart	No,	No,	60	European-Americ	50-69
WhiteorCaucasian	Male	9~yCG1C8uO08YVTOvZBL8oCy6Zo	68y.o.	NotHispanicorLatino[1]	MyChart	yes	yes	66	European-Americ	50-69
WhiteorCaucasian	Male	cy3o69CM9UiDRYE5twUO261G7K0	42y.o.	NotHispanicorLatino[1]	MyChart	yes	yes	42	European-Americ	35-49
WhiteorCaucasian	Female	F0DKnIGJv5CfbQ4lcoxpJqmSr8Q	70y.o.	NotHispanicorLatino[1]	MyChart	yes	yes	69	European-Americ	>69
WhiteorCaucasian	Female	aaUdNO32oJzJszZ5TMJAbZ~Jg~8	66y.o.	NotHispanicorLatino[1]	MyChart	yes	No,	66	European-Americ	50-69
BlackorAfricanAmerican	Female	QCSWAWEYwUJEBCTA~QZswtQ4GxA	39y.o.	NotHispanicorLatino[1]	MyChart	No,	yes	39	African-American	35-49
BlackorAfricanAmerican	Female	@VCQ8Z7Q2737aP8ot@bZm2Rj8EU	39y.o.	NotHispanicorLatino[1]	MyChart	yes	yes	39	African-American	35-49
BlackorAfricanAmerican	Female	8p626D1vHTX0BSV3EQWVr169Zj0	39y.o.	NotHispanicorLatino[1]	MyChart	No,	No,	39	African-American	35-49
WhiteorCaucasian	Female	RmdZzaEZE5a8l@MUhGpxctR9zZg	56y.o.	NotHispanicorLatino[1]	MyChart	yes	yes	54	European-Americ	50-69
BlackorAfricanAmerican	Male	7nZLM3Caf24GV0oa81jSMFFdflY	61y.o.	NotHispanicorLatino[1]	MyChart	No,	No,	60	African-American	50-69
BlackorAfricanAmerican	Female	EPRrQdew@QbEt7Ox5xIipcNDGjc	39y.o.	NotHispanicorLatino[1]	MyChart	yes	yes	39	African-American	35-49
WhiteorCaucasian	Male	QqC@9gSHTw2XT@hEbvKA7xSP7t4	77y.o.	NotHispanicorLatino[1]	MyChart	yes	yes	75	European-Americ	>69
BlackorAfricanAmerican	Female	zmsDqTPlxFAOZ5yc9RotX7CPQ0k	39y.o.	NotHispanicorLatino[1]	MyChart	yes	yes	39	African-American	35-49
WhiteorCaucasian	Male	u7JsXSaH4DDFL9Uq7qh@TDuy2EM	54y.o.	NotHispanicorLatino[1]	MyChart	yes	yes	54	European-Americ	50-69
BlackorAfricanAmerican	Female	KZNK3utwI1lTfT8BUmWYEPjgnt4	58y.o.	NotHispanicorLatino[1]	MyChart	No,	No,	57	African-American	50-69
WhiteorCaucasian	Female	Ic6SnDcaFU7yBA@ogz9HQAfr6Go	74y.o.	NotHispanicorLatino[1]	MyChart	No,	No,	72	European-Americ	>69
WhiteorCaucasian	Male	9DArM0hOgtNNC5WFsKv5QlCv0Lo	76y.o.	NotHispanicorLatino[1]	MyChart	yes	yes	75	European-Americ	>69
WhiteorCaucasian	Male	Fbt5neG@rfa3iZ49CfqpTePJxe8	77y.o.	NotHispanicorLatino[1]	MyChart	No,	No,	75	European-Americ	>69
BlackorAfricanAmerican.AmericanIndianorAlaskaNative	Female	P@jqowv3dLaWM4y8O6D7v1njibQ	56y.o.	NotHispanicorLatino[1]	MyChart	yes	yes	54	African-American	50-69
WhiteorCaucasian	Male	Ct3cHYlvq2n28HMqTzUKfMGFioM	69y.o.	NotHispanicorLatino[1]	MyChart	No,	No,	69	European-Americ	>69
WhiteorCaucasian	Female	qnoB5vwP0ue~Ax~peOMtVxsurHo	39y.o.	NotHispanicorLatino[1]	MyChart	No,	No,	39	European-Americ	35-49
BlackorAfricanAmerican	Female	EUnyfW7ZRtXDa7Z@iCr5d@E1Qi4	39y.o.	NotHispanicorLatino[1]	MyChart	No,	yes	39	African-American	35-49
WhiteorCaucasian	Female	2bQSygMuuqavrHEROwdQYAMcSVU	70y.o.	NotHispanicorLatino[1]	MyChart	yes	yes	69	European-Americ	>69
WhiteorCaucasian	Male	JaECGU2MGjtFt5gLvzbrJrb9~VQ	65y.o.	NotHispanicorLatino[1]	MyChart	yes	yes	63	European-Americ	50-69
WhiteorCaucasian	Male	9Zai9gBnTIe9NIVNZArq2u~OHrY	71y.o.	NotHispanicorLatino[1]	MyChart	yes	yes	72	European-Americ	>69
WhiteorCaucasian	Male	OY9BoLC2Lj9QETQXAOsD7krnhXc	72y.o.	NotHispanicorLatino[1]	MyChart	yes	yes	72	European-Americ	>69
BlackorAfricanAmerican	Female	mCYk6nYEgIo5NhrHQWeu~tGelx8	39y.o.	NotHispanicorLatino[1]	MyChart	No,	No,	39	African-American	35-49
BlackorAfricanAmerican	Male	kjvF~5C7OUZP6Rw8vBrn3Mp52T8	65y.o.	NotHispanicorLatino[1]	MyChart	yes	yes	63	African-American	50-69
WhiteorCaucasian	Male	A2WXiaKLio7HaQOKALYw8lqx9Do	61y.o.	NotHispanicorLatino[1]	MyChart	yes	yes	60	European-Americ	50-69
BlackorAfricanAmerican	Female	YkgLD56NpFoznxSXSrzvuQ2jXR4	66y.o.	NotHispanicorLatino[1]	MyChart	yes	yes	66	African-American	50-69
WhiteorCaucasian	Male	RTB9lzEXfhqvtmjtX1s@e28sFIw	73y.o.	NotHispanicorLatino[1]	MyChart	yes	yes	72	European-Americ	>69
WhiteorCaucasian	Male	~ouSmlADQR1Grei7nNiaEJ~f0zI	73y.o.	NotHispanicorLatino[1]	MyChart	yes	No,	72	European-Americ	>69
WhiteorCaucasian	Female	ZWxIvElqMpAJh@iOhMDXS2ndJvs	73y.o.	NotHispanicorLatino[1]	MyChart	yes	yes	72	European-Americ	>69
BlackorAfricanAmerican	Female	k@DCMRE1evWf@HA0N6aAwkJ6aqg	39y.o.	NotHispanicorLatino[1]	MyChart	yes	yes	39	African-American	35-49
BlackorAfricanAmerican	Female	Hi0GvCwM4S08wxWiR3Xv4cEA8nU	39y.o.	NotHispanicorLatino[1]	MyChart	No,	No,	39	African-American	35-49
WhiteorCaucasian	Female	E4oH3qI7KnOR1NJSeu3lbPWrvH4	63y.o.	NotHispanicorLatino[1]	MyChart	yes	yes	63	European-Americ	50-69
WhiteorCaucasian	Male	nbMSUyYqDPusCTkwhBEXKBBZfxI	76y.o.	NotHispanicorLatino[1]	MyChart	yes	yes	75	European-Americ	>69
WhiteorCaucasian	Male	bZMCYB2NInoGvHmb7zSKKS27obM	39y.o.	NotHispanicorLatino[1]	MyChart	yes	yes	39	European-Americ	35-49
WhiteorCaucasian	Male	AJD5UKfwBZOH5Q56TSqaFVpz~~Q	89y.o.	NotHispanicorLatino[1]	MyChart	yes	yes	-12	European-Americ
WhiteorCaucasian	Female	myJYwBtrjvmXc19AWFcgeKCBd@8	71y.o.	Unknown[3]	MyChart	yes	yes	69	European-Americ	>69
WhiteorCaucasian	Female	9Br@3z8eXwZz1TUFRk5fsNUDwyY	70y.o.	NotHispanicorLatino[1]	MyChart	yes	No,	69	European-Americ	>69
WhiteorCaucasian	Male	wTwhsIT0bXtZZ@gCW5Ch4Sw4Xsw	64y.o.	NotHispanicorLatino[1]	MyChart	yes	yes	63	European-Americ	50-69
BlackorAfricanAmerican	Female	fJAXQ9rC7pW3AkJfkc8s0DEOwEM	39y.o.	NotHispanicorLatino[1]	MyChart	No,	yes	39	African-American	35-49
WhiteorCaucasian	Male	9RvmVUw80WAOrFsFliaJaK49OhU	57y.o.	NotHispanicorLatino[1]	MyChart	No,	yes	57	European-Americ	50-69
WhiteorCaucasian	Female	@xZAEpnOPG87VnK7xF60KzOAYDg	66y.o.	NotHispanicorLatino[1]	MyChart	yes	yes	66	European-Americ	50-69
WhiteorCaucasian	Female	1oRVS9pp2qUv3oBIfpB9BRy6y7I	57y.o.	NotHispanicorLatino[1]	MyChart	yes	yes	57	European-Americ	50-69
BlackorAfricanAmerican	Female	JpRHmEAyg0rt~9L9a30XN390DsU	39y.o.	NotHispanicorLatino[1]	MyChart	No,	yes	39	African-American	35-49
WhiteorCaucasian	Female	FsVJmj22gSye~5dy8Ttz7FOXWO8	60y.o.	NotHispanicorLatino[1]	MyChart	No,	No,	60	European-Americ	50-69
WhiteorCaucasian	Female	vvu1bcmuK5AtIMyVslrVuEcr72Q	62y.o.	NotHispanicorLatino[1]	MyChart	yes	yes	60	European-Americ	50-69
BlackorAfricanAmerican	Female	@BeqRcNyzQNhOcm@5KakyCr1hKA	53y.o.	NotHispanicorLatino[1]	MyChart	No,	yes	51	African-American	50-69
WhiteorCaucasian	Female	q6NPjxz3Bl8Yg53PlwuN22K0b1c	39y.o.	NotHispanicorLatino[1]	MyChart	yes	yes	39	European-Americ	35-49
BlackorAfricanAmerican	Female	9dh4Xl4N2S1JMG0xrkvWVMCH0tA	39y.o.	NotHispanicorLatino[1]	MyChart	yes	yes	39	African-American	35-49
WhiteorCaucasian	Female	wk7dsvkg8LyjKI1LRbQzaFVr5cg	66y.o.	NotHispanicorLatino[1]	MyChart	yes	yes	66	European-Americ	50-69
BlackorAfricanAmerican	Female	WeVhSS~j41~Qw4YIFvMkr6weuZo	55y.o.	NotHispanicorLatino[1]	MyChart	yes	yes	54	African-American	50-69
WhiteorCaucasian	Female	9a~X7xaxIzBuIwC1qEj2Fq5ox2Q	78y.o.	NotHispanicorLatino[1]	MyChart	No,	No,	78	European-Americ	>69
WhiteorCaucasian	Female	SnuZqMUjftLvvD4A2L8V5EdE@XI	68y.o.	NotHispanicorLatino[1]	MyChart	No,	No,	66	European-Americ	50-69
WhiteorCaucasian	Female	HS8SO7SKoqBJ17J~qxIE1sbT@HY	68y.o.	NotHispanicorLatino[1]	MyChart	yes	yes	66	European-Americ	50-69
WhiteorCaucasian	Female	e2TvD316hK4b4164I6vlznxL3uE	56y.o.	NotHispanicorLatino[1]	MyChart	yes	yes	54	European-Americ	50-69
WhiteorCaucasian	Female	2k3IT72W@BMH2lietUjJU8mfXpM	71y.o.	NotHispanicorLatino[1]	MyChart	No,	No,	69	European-Americ	>69
WhiteorCaucasian	Female	iFxeXqBFfSybdmCRdizSREmxzy0	75y.o.	NotHispanicorLatino[1]	MyChart	yes	No,	75	European-Americ	>69
BlackorAfricanAmerican	Female	9MSXxd~Lq2VOYzZh0idVAVNSngE	39y.o.	NotHispanicorLatino[1]	MyChart	yes	yes	39	African-American	35-49
BlackorAfricanAmerican	Female	d72UWFx2eOXGwwNHyjOQEvQ1Qk0	39y.o.	NotHispanicorLatino[1]	MyChart	yes	yes	39	African-American	35-49
WhiteorCaucasian	Male	NynGJEm0CM4WPvHjS4TZNgOixGk	77y.o.	NotHispanicorLatino[1]	MyChart	yes	yes	75	European-Americ	>69
WhiteorCaucasian	Male	0bbLiD0j7pM6M2b@FwKVuRXmX34	72y.o.	NotHispanicorLatino[1]	MyChart	No,	yes	72	European-Americ	>69
WhiteorCaucasian	Female	Y1Tvi2qqDz0lTNyKkq5ani~tc78	39y.o.	NotHispanicorLatino[1]	MyChart	yes	yes	39	European-Americ	35-49
BlackorAfricanAmerican	Female	KhIVAKS97H0sCwWMq~83ijFP088	39y.o.	NotHispanicorLatino[1]	MyChart	No,	No,	39	African-American	35-49
WhiteorCaucasian	Male	depysQGRgXa5ZXtoMENufsQo8~s	59y.o.	NotHispanicorLatino[1]	MyChart	yes	yes	57	European-Americ	50-69
BlackorAfricanAmerican	Female	Vzep6im9KoigGie@YZEHgwZ0geg	61y.o.	NotHispanicorLatino[1]	MyChart	yes	yes	60	African-American	50-69
WhiteorCaucasian	Female	eWhN2AjZA3CIk3bA9TS5Iccdsk0	61y.o.	NotHispanicorLatino[1]	MyChart	No,	yes	60	European-Americ	50-69
WhiteorCaucasian	Male	4erVgIAKnPS0tePQENT1tQ@XcKA	69y.o.	NotHispanicorLatino[1]	MyChart	yes	yes	69	European-Americ	>69
BlackorAfricanAmerican	Female	p7GBSPXjsKGIEcteaP3j0lWe0Do	Deceased(38y.o.)	NotHispanicorLatino[1]	MyChart	yes	yes		African-American
BlackorAfricanAmerican	Female	t4KiSCLGa5QtAQqrLKm@xRSza34	39y.o.	NotHispanicorLatino[1]	MyChart	yes	yes	39	African-American	35-49
WhiteorCaucasian	Male	T8H4j4ndKjHGI9@1MRmuSuyHulE	57y.o.	NotHispanicorLatino[1]	MyChart	yes	yes	57	European-Americ	50-69
WhiteorCaucasian	Male	dHIXMcPEOcqOxGkzWXB72q0K56Y	69y.o.	NotHispanicorLatino[1]	MyChart	yes	yes	69	European-Americ	>69
BlackorAfricanAmerican	Female	TgAtAgfwKFeNX3NBj7zlzXkxZKQ	39y.o.	NotHispanicorLatino[1]	MyChart	No,	No,	39	African-American	35-49
WhiteorCaucasian	Male	zfU9MPpfcJGKtN5~HXnfE2kFhJA	72y.o.	NotHispanicorLatino[1]	MyChart	yes	No,	72	European-Americ	>69
WhiteorCaucasian	Female	lnEAOiIT992DSEF8rt9BMjO6kg0	60y.o.	NotHispanicorLatino[1]	MyChart	No,	No,	60	European-Americ	50-69
WhiteorCaucasian	Female	EOtKkZMmGOeBwsHQaFYDdowcI6o	65y.o.	NotHispanicorLatino[1]	MyChart	yes	yes	66	European-Americ	50-69
BlackorAfricanAmerican	Male	rEYxR9SIuNFYvdwe91~yWL8YyGM	45y.o.	NotHispanicorLatino[1]	MyChart	No,	No,	45	African-American	35-49
BlackorAfricanAmerican	Female	Kr4rcKYZVTZusOr3XyUoyiBfNvI	60y.o.	NotHispanicorLatino[1]	MyChart	No,	No,	60	African-American	50-69
BlackorAfricanAmerican	Female	xCahSYjRlUoVwCkED6Tv1w4PEKY	76y.o.	NotHispanicorLatino[1]	MyChart	No,	No,	75	African-American	>69
WhiteorCaucasian	Female	IRNlNQZaP@WuPC1UqsTRQyO7q5s	57y.o.	NotHispanicorLatino[1]	MyChart	yes	yes	57	European-Americ	50-69
WhiteorCaucasian	Female	Wk0Qqb0eMDC@apykdwzGSorMb4Q	58y.o.	NotHispanicorLatino[1]	MyChart	yes	yes	57	European-Americ	50-69
BlackorAfricanAmerican	Female	dkvFkFu38RV0wYmK~lSPLgr5SF8	46y.o.	NotHispanicorLatino[1]	MyChart	yes	yes	45	African-American	35-49
WhiteorCaucasian	Female	i4kDacRQ6PfHqsi2h9nc2x3ZXkc	59y.o.	NotHispanicorLatino[1]	MyChart	yes	yes	57	European-Americ	50-69
WhiteorCaucasian	Female	U1bsmlIcymkQVCipTCO5UPkbiX8	62y.o.	NotHispanicorLatino[1]	MyChart	No,	No,	63	European-Americ	50-69
WhiteorCaucasian	Female	XViwFaFDSBsmbJcpcAOzZsdXd64	59y.o.	NotHispanicorLatino[1]	MyChart	yes	yes	57	European-Americ	50-69
WhiteorCaucasian	Female	J5ZDjndzAHA6QVra0ueEtvSyreY	60y.o.	NotHispanicorLatino[1]	MyChart	yes	yes	60	European-Americ	50-69
BlackorAfricanAmerican	Female	kdnj90bSt1ysJKrJ2cYtMAWZnOQ	61y.o.	NotHispanicorLatino[1]	MyChart	No,	No,	60	African-American	50-69
BlackorAfricanAmerican	Female	obg7s5JcY7v7mm2IQVQC8z~OdS0	47y.o.	NotHispanicorLatino[1]	MyChart	yes	yes	45	African-American	35-49
WhiteorCaucasian	Male	CsO78E4@mz8@1JI5DmPBxlZvKVk	41y.o.	NotHispanicorLatino[1]	MyChart	No,	No,	39	European-Americ	35-49
BlackorAfricanAmerican	Female	HVm8eykI65BVQRXWhe9uH84LKzQ	41y.o.	NotHispanicorLatino[1]	MyChart	No,	No,	39	African-American	35-49
BlackorAfricanAmerican	Female	4~ffmzKIhQwDws941D9fmDRRCV4	65y.o.	NotHispanicorLatino[1]	MyChart	yes	yes	63	African-American	50-69
BlackorAfricanAmerican	Female	3ZILbI1QWBsDFqnR7ZJyXaw0k6A	57y.o.	NotHispanicorLatino[1]	MyChart	No,	No,	57	African-American	50-69
WhiteorCaucasian	Female	yIwdYWmmP4U2b~hwoE5YG8WKgqI	58y.o.	Unknown[3]	MyChart	yes	yes	57	European-Americ	50-69
WhiteorCaucasian	Female	YY@zOrAOhBSLXhLW4VoLZMFUsdA	68y.o.	NotHispanicorLatino[1]	MyChart	yes	yes	66	European-Americ	50-69
BlackorAfricanAmerican	Male	EZywkd4kVayHYpROAN04I053QIA	60y.o.	NotHispanicorLatino[1]	MyChart	yes	yes	60	African-American	50-69
BlackorAfricanAmerican	Female	7FN8k2PSI7zPJxcDv5QVqezJDUU	41y.o.	NotHispanicorLatino[1]	MyChart	No,	No,	39	African-American	35-49
WhiteorCaucasian	Female	VOTv6h13@gb9Q0yaH7ZetQ~QP9E	59y.o.	NotHispanicorLatino[1]	MyChart	yes	yes	57	European-Americ	50-69
BlackorAfricanAmerican	Male	7q6OSocBUG@YDTc7DLZgLqMAz4g	Deceased(87y.o.)	NotHispanicorLatino[1]	MyChart	No,	No,		African-American
WhiteorCaucasian	Female	cSyFpFhSqF4jKMIV8ZcsMfNiVHw	62y.o.	NotHispanicorLatino[1]	MyChart	yes	No,	60	European-Americ	50-69
WhiteorCaucasian	Female	MUF4O@0k8xLFDxlMl1VFensIkt0	69y.o.	NotHispanicorLatino[1]	MyChart	yes	yes	69	European-Americ	>69
BlackorAfricanAmerican	Female	wmA~o0AVbpPFaeSW8Uhs8DgKE2A	40y.o.	NotHispanicorLatino[1]	MyChart	No,	No,	39	African-American	35-49
BlackorAfricanAmerican	Female	i66oEj7SmaixlAn6yHras8Sn4cg	60y.o.	NotHispanicorLatino[1]	MyChart	No,	yes	60	African-American	50-69
WhiteorCaucasian	Female	XAiJcWzOmsS25CcQNu4W5PpJUMc	60y.o.	NotHispanicorLatino[1]	MyChart	yes	yes	60	European-Americ	50-69
WhiteorCaucasian	Female	6G~PXHEeGGwfl1yU~dOoemznp04	57y.o.	NotHispanicorLatino[1]	MyChart	No,	No,	57	European-Americ	50-69
WhiteorCaucasian	Female	u~lbnY8fA527eMqfrmSuanhkmG0	59y.o.	NotHispanicorLatino[1]	MyChart	yes	yes	57	European-Americ	50-69
WhiteorCaucasian	Female	L8y2VTbOH3Dgi94GJmQA3htvrOw	59y.o.	NotHispanicorLatino[1]	MyChart	yes	yes	57	European-Americ	50-69
BlackorAfricanAmerican	Female	r~@U1O1eAzN2QA7lme8rHXJ@rKI	72y.o.	NotHispanicorLatino[1]	MyChart	yes	yes	72	African-American	>69
WhiteorCaucasian	Female	NakrijCeMP6ZoZhDJhjExxdYQZg	56y.o.	NotHispanicorLatino[1]	MyChart	yes	yes	57	European-Americ	50-69
WhiteorCaucasian	Female	zNp4jdNc1ykS8aUp~wpTetHl6dU	67y.o.	NotHispanicorLatino[1]	MyChart	No,	yes	66	European-Americ	50-69
WhiteorCaucasian	Male	KtHvrgsJyXBYICceQcGjp2SSJoc	60y.o.	NotHispanicorLatino[1]	MyChart	yes	yes	60	European-Americ	50-69
BlackorAfricanAmerican	Female	7Yd@JSy0VhhDps3ONfp~m8nM6AY	57y.o.	NotHispanicorLatino[1]	MyChart	yes	yes	57	African-American	50-69
BlackorAfricanAmerican	Female	NV@Jk0AQ01GGbX2FCmZ1vzQ6Ql4	53y.o.	NotHispanicorLatino[1]	MyChart	yes	yes	54	African-American	50-69
BlackorAfricanAmerican	Female	V7UYf42qsmfwGKRXcnKuqso5KHs	56y.o.	NotHispanicorLatino[1]	MyChart	yes	yes	57	African-American	50-69
BlackorAfricanAmerican	Female	edpf@2UMpNfY~Gb8G6kTegZ8IC8	42y.o.	NotHispanicorLatino[1]	MyChart	yes	yes	42	African-American	35-49
WhiteorCaucasian	Female	0zv3qktkXdFeqsHMvJMyzaEsphs	57y.o.	NotHispanicorLatino[1]	MyChart	yes	yes	57	European-Americ	50-69
WhiteorCaucasian	Female	3s520zm6LO8S3HBGM0uJYZBb4FU	56y.o.	NotHispanicorLatino[1]	MyChart	yes	yes	54	European-Americ	50-69
WhiteorCaucasian	Female	atoijkJOCIMaeXyqsy4Vt9GAV3U	58y.o.	NotHispanicorLatino[1]	MyChart	yes	yes	57	European-Americ	50-69
BlackorAfricanAmerican	Female	zF@x~7XE6fkTkSC1H7LXckFIQKY	49y.o.	NotHispanicorLatino[1]	MyChart	No,	No,	48	African-American	35-49
WhiteorCaucasian	Female	jPCLKv9v7gRpIpzW2c0G~9t5XfU	56y.o.	NotHispanicorLatino[1]	MyChart	yes	yes	57	European-Americ	50-69
WhiteorCaucasian	Female	fpv9DK~W1SzrdiXxkJ0qAHkoaXo	59y.o.	NotHispanicorLatino[1]	MyChart	No,	No,	57	European-Americ	50-69
BlackorAfricanAmerican	Female	fDqoejbLHHS6Be3J@qVZVsCmeXM	55y.o.	NotHispanicorLatino[1]	MyChart	No,	No,	54	African-American	50-69
BlackorAfricanAmerican	Female	Hj~TwAPWjVBZRqMaKkGmj1LludM	40y.o.	NotHispanicorLatino[1]	MyChart	No,	yes	39	African-American	35-49
WhiteorCaucasian	Male	Zh8WNHXdjdzCGsi~29BtPKMUohc	71y.o.	NotHispanicorLatino[1]	MyChart	yes	yes	69	European-Americ	>69
WhiteorCaucasian	Female	xSAjq@lGiiLYuMSlI4RL4nQL5bU	62y.o.	NotHispanicorLatino[1]	MyChart	yes	yes	60	European-Americ	50-69
BlackorAfricanAmerican	Male	84PjeJ~gDDxiqJJ~uMy5tv31oeE	54y.o.	NotHispanicorLatino[1]	MyChart	No,	No,	54	African-American	50-69
WhiteorCaucasian	Female	FTTIVRXH6DPhlN54@MGVCZ4zn9o	52y.o.	NotHispanicorLatino[1]	MyChart	yes	yes	51	European-Americ	50-69
WhiteorCaucasian	Female	CR26psqA6hJAY3y@THgxnDLGOsI	54y.o.	NotHispanicorLatino[1]	MyChart	yes	yes	54	European-Americ	50-69
WhiteorCaucasian	Female	6o6K8tVoOsWF2ggRQ40L9addkw0	60y.o.	NotHispanicorLatino[1]	MyChart	yes	No,	60	European-Americ	50-69
BlackorAfricanAmerican	Female	qEwsDSlEc7k9EllAZBH4BYc1VuU	44y.o.	NotHispanicorLatino[1]	MyChart	yes	yes	42	African-American	35-49
BlackorAfricanAmerican	Male	aj9HA1ou1cxqXdmKHPO@e7GbPoo	64y.o.	NotHispanicorLatino[1]	MyChart	yes	No,	63	African-American	50-69
WhiteorCaucasian	Female	wKOaGVgqDqp6bxUB0XzmBGJ3rZM	64y.o.	NotHispanicorLatino[1]	MyChart	yes	yes	63	European-Americ	50-69
WhiteorCaucasian	Female	tF7B@QBx9bkqA0@ok9yoGiNPGu4	46y.o.	NotHispanicorLatino[1]	MyChart	yes	No,	45	European-Americ	35-49
BlackorAfricanAmerican	Female	P4kJYv6lOqShKlA9wy0A4i@E4uY	64y.o.	NotHispanicorLatino[1]	MyChart	No,	No,	63	African-American	50-69
BlackorAfricanAmerican	Female	wcp56m64MMOWRv8pnyKdxV9xT8g	39y.o.	NotHispanicorLatino[1]	MyChart	yes	yes	39	African-American	35-49
WhiteorCaucasian	Female	8Tqfvm1hnpM0B5kUYiIQKLFKgAA	70y.o.	NotHispanicorLatino[1]	MyChart	No,	No,	69	European-Americ	>69
BlackorAfricanAmerican	Female	9r~~3p3JePaJXNIcxZ7XC~@S31s	39y.o.	NotHispanicorLatino[1]	MyChart	yes	yes	39	African-American	35-49
BlackorAfricanAmerican	Female	sR8MQ~SZZ@i6~6qgK9Cglj~wRmw	63y.o.	Unknown[3]	MyChart	yes	yes	63	African-American	50-69
WhiteorCaucasian	Female	ZgCJG3O9~~9ndywkEEndwPFntZY	67y.o.	NotHispanicorLatino[1]	MyChart	yes	yes	66	European-Americ	50-69
WhiteorCaucasian	Female	M6~Dy8uaRxyhccd3V4nIhkTFwsE	60y.o.	NotHispanicorLatino[1]	MyChart	yes	yes	60	European-Americ	50-69
BlackorAfricanAmerican	Male	5LtWsFG6R24M77mQNXymFjDHKC0	57y.o.	NotHispanicorLatino[1]	MyChart	yes	yes	57	African-American	50-69
WhiteorCaucasian	Female	9beAQmukz6zOSFxquM0mhFJoC3E	57y.o.	NotHispanicorLatino[1]	MyChart	No,	No,	57	European-Americ	50-69
WhiteorCaucasian	Female	Lza1eu9L0IkGMXOquAQ70cQHcwU	54y.o.	NotHispanicorLatino[1]	MyChart	yes	yes	54	European-Americ	50-69
BlackorAfricanAmerican	Female	skpX@c2Zy0SIhHDNTRcfLYLuAN8	62y.o.	NotHispanicorLatino[1]	MyChart	yes	No,	60	African-American	50-69
BlackorAfricanAmerican	Female	iIGPT4ybwfxByc2P02q6UR5OmvY	Deceased(53y.o.)	NotHispanicorLatino[1]	MyChart	No,	No,		African-American
WhiteorCaucasian	Female	WBfoClvtaT@4XlIdKcmExEtflUc	47y.o.	NotHispanicorLatino[1]	MyChart	yes	yes	45	European-Americ	35-49
BlackorAfricanAmerican	Female	St1AHN9nU69jl~d6OyX98YNaanA	60y.o.	NotHispanicorLatino[1]	MyChart	yes	yes	60	African-American	50-69
WhiteorCaucasian	Female	fx@dEgnz1PQmDMCzD8edRkPeh74	59y.o.	NotHispanicorLatino[1]	MyChart	yes	yes	57	European-Americ	50-69
BlackorAfricanAmerican	Female	V~xkiDnDAQanmblwugumiektERA	40y.o.	NotHispanicorLatino[1]	MyChart	No,	No,	39	African-American	35-49
BlackorAfricanAmerican	Female	uwYSAnTeNyO6kngdZQ4dStUEP7k	44y.o.	NotHispanicorLatino[1]	MyChart	yes	yes	42	African-American	35-49
BlackorAfricanAmerican	Male	P8ZaP4hRs11ZrH@P9nAuruVe5mg	65y.o.	NotHispanicorLatino[1]	MyChart	No,	No,	63	African-American	50-69
BlackorAfricanAmerican	Female	RFb7K1CLhH2YXucQfakIVhaGjz4	61y.o.	NotHispanicorLatino[1]	MyChart	yes	yes	60	African-American	50-69
WhiteorCaucasian	Female	A0SfXPp6SEZtPC@HFi3UkyNxyek	58y.o.	NotHispanicorLatino[1]	MyChart	yes	yes	57	European-Americ	50-69
WhiteorCaucasian	Female	RYACvFhh32lspIq82YX5ckBXrkk	62y.o.	NotHispanicorLatino[1]	MyChart	yes	yes	60	European-Americ	50-69
WhiteorCaucasian	Female	Pka1GX43kjwpHRsx@NjEyY@j00o	55y.o.	NotHispanicorLatino[1]	MyChart	No,	yes	54	European-Americ	50-69
BlackorAfricanAmerican	Female	lLX3DaY72DlhOz3PVXibjWJUo9c	45y.o.	NotHispanicorLatino[1]	MyChart	yes	yes	45	African-American	35-49
BlackorAfricanAmerican	Female	dY@Ows7WnN6knUEPwXJs~n3OGAE	65y.o.	NotHispanicorLatino[1]	MyChart	yes	yes	63	African-American	50-69
BlackorAfricanAmerican	Female	mxNOUj3L1K9KEJpR~S303DPue0I	44y.o.	NotHispanicorLatino[1]	MyChart	No,	No,	45	African-American	35-49
BlackorAfricanAmerican	Female	7ZPbSv0Rs4bVmtdvFu9hKj2T9gM	49y.o.	NotHispanicorLatino[1]	MyChart	yes	yes	48	African-American	35-49
BlackorAfricanAmerican	Male	Yug4BbbezoTUtDHCXLcicjrtvpY	38y.o.	NotHispanicorLatino[1]	MyChart	yes	No,	36	African-American	35-49
WhiteorCaucasian	Female	@dQZ3vce6vtNX~6@dn79mHIKt3Q	57y.o.	NotHispanicorLatino[1]	MyChart	yes	yes	57	European-Americ	50-69
BlackorAfricanAmerican	Female	pDvFoJrDqomKa2r9kjQulndOQA8	46y.o.	NotHispanicorLatino[1]	MyChart	yes	yes	45	African-American	35-49
WhiteorCaucasian	Female	HjZR2Ef9MGj1C8Cerm3zEqznV5Y	58y.o.	NotHispanicorLatino[1]	MyChart	yes	yes	57	European-Americ	50-69
WhiteorCaucasian	Female	eHuSaXdnuzN9dVZGGce@xuiAlNw	55y.o.	NotHispanicorLatino[1]	MyChart	yes	No,	54	European-Americ	50-69
WhiteorCaucasian	Female	O~FP7enCzSPKUaSZFo4B7C7ZQX4	56y.o.	NotHispanicorLatino[1]	MyChart	yes	yes	57	European-Americ	50-69
WhiteorCaucasian	Female	wlWhvjZ2JAhM1iXjwV~Wb63mgDM	73y.o.	NotHispanicorLatino[1]	MyChart	No,	No,	72	European-Americ	>69
WhiteorCaucasian	Female	iabOhUQbYmtT3b6mkzHeeREww5A	45y.o.	NotHispanicorLatino[1]	MyChart	yes	yes	45	European-Americ	35-49
WhiteorCaucasian	Female	m1usIFWdqVHgOqXryAZVD@uaqRY	58y.o.	NotHispanicorLatino[1]	MyChart	No,	No,	57	European-Americ	50-69
WhiteorCaucasian	Female	MSBs2IzcyeJBeM0BK0HC0nMii28	58y.o.	NotHispanicorLatino[1]	MyChart	yes	yes	57	European-Americ	50-69
BlackorAfricanAmerican	Female	M0octBOHte8d7OOZun9yh0JeY8A	56y.o.	NotHispanicorLatino[1]	MyChart	yes	yes	54	African-American	50-69
BlackorAfricanAmerican	Female	rc2UpK0LO91@xP08q71pQdWtepY	56y.o.	NotHispanicorLatino[1]	MyChart	yes	yes	57	African-American	50-69
WhiteorCaucasian	Female	iEQwKQxCQQ1BJdO5JodrNbchzpE	59y.o.	NotHispanicorLatino[1]	MyChart	yes	yes	57	European-Americ	50-69
BlackorAfricanAmerican	Female	fJRDSftsoPOCpPBujtD4gHxokIs	57y.o.	NotHispanicorLatino[1]	MyChart	yes	No,	57	African-American	50-69
BlackorAfricanAmerican	Female	sBBvMgxgn57DJYKh4UR6y@j9hh4	55y.o.	NotHispanicorLatino[1]	MyChart	No,	No,	54	African-American	50-69
BlackorAfricanAmerican	Male	eEs18xnJ1RcnXHDsan5fcnFmwE8	67y.o.	NotHispanicorLatino[1]	MyChart	No,	No,	66	African-American	50-69
BlackorAfricanAmerican	Female	iFGDImYDX3gVDLx~q0JQW92b8JE	66y.o.	NotHispanicorLatino[1]	MyChart	No,	yes	66	African-American	50-69
BlackorAfricanAmerican	Female	XldcbP23vYhfBxBW9uYKZ71Kp9Y	54y.o.	NotHispanicorLatino[1]	MyChart	yes	yes	54	African-American	50-69
WhiteorCaucasian	Female	0YBGSJLks4E0nrVEeOHDm~F57ws	37y.o.	NotHispanicorLatino[1]	MyChart	yes	yes	36	European-Americ	35-49
BlackorAfricanAmerican	Female	c4IGDd3dmQblIs2Ng1Sd04IJdHI	55y.o.	NotHispanicorLatino[1]	MyChart	No,	No,	54	African-American	50-69
BlackorAfricanAmerican	Female	eRTmyanrnmm0C0w70j~W~MGTzdg	58y.o.	NotHispanicorLatino[1]	MyChart	yes	yes	57	African-American	50-69
BlackorAfricanAmerican	Female	WUUMMR1dAwCFGtfQF~1zUE4qHMw	57y.o.	NotHispanicorLatino[1]	MyChart	No,	No,	57	African-American	50-69
WhiteorCaucasian	Female	RaIxtk@Kxm2cm1vNO@Its@NM1PE	64y.o.	NotHispanicorLatino[1]	MyChart	yes	yes	63	European-Americ	50-69
BlackorAfricanAmerican	Female	HxSdx6656Rnb1r2KNYxIiUOw8hs	53y.o.	NotHispanicorLatino[1]	MyChart	No,	yes	51	African-American	50-69
BlackorAfricanAmerican	Female	K4CFMrLD6xWvQlWpL5BuzLns5CY	50y.o.	NotHispanicorLatino[1]	MyChart	No,	No,	48	African-American	35-49
WhiteorCaucasian	Female	l6GyYUfzqnZEoHmbXXjXlT8UcPY	54y.o.	NotHispanicorLatino[1]	MyChart	yes	yes	54	European-Americ	50-69
WhiteorCaucasian	Female	FXhCI8FLST5VhGlA28Dl2I6F0@Q	66y.o.	NotHispanicorLatino[1]	MyChart	yes	No,	66	European-Americ	50-69
BlackorAfricanAmerican	Female	48fc~85IRV96QhZlMVjO0O8WCJE	53y.o.	NotHispanicorLatino[1]	MyChart	yes	yes	51	African-American	50-69
BlackorAfricanAmerican	Female	hbc5ec3ODsrom9Uo5gmfjUJ6KnI	44y.o.	NotHispanicorLatino[1]	MyChart	yes	yes	45	African-American	35-49
WhiteorCaucasian	Male	5TwLdhNGPvDjIUbbSLZ3z2odv7k	51y.o.	NotHispanicorLatino[1]	MyChart	yes	yes	51	European-Americ	50-69
WhiteorCaucasian	Male	mznhjNWa5p2HiWmoxS0MA9FHolY	65y.o.	NotHispanicorLatino[1]	MyChart	yes	yes	66	European-Americ	50-69
BlackorAfricanAmerican	Female	CCEib5FKSrgEhjGuM0jJn4GeyG4	46y.o.	NotHispanicorLatino[1]	MyChart	No,	No,	45	African-American	35-49
WhiteorCaucasian	Male	lkJIzC@LpE39Dl1LGZ5E@vV7Tcs	60y.o.	NotHispanicorLatino[1]	MyChart	yes	yes	60	European-Americ	50-69
WhiteorCaucasian	Female	i8lvKDzcYCWWtebwZj2Q2DeeloE	57y.o.	NotHispanicorLatino[1]	MyChart	yes	No,	57	European-Americ	50-69
BlackorAfricanAmerican	Female	XRvTGc@tBLOYez6cXAlYExIS59A	48y.o.	NotHispanicorLatino[1]	MyChart	yes	yes	48	African-American	35-49
BlackorAfricanAmerican	Female	QcUA6Of~nAy6I@PNxaoPUwDBo~A	55y.o.	NotHispanicorLatino[1]	MyChart	yes	yes	54	African-American	50-69
WhiteorCaucasian	Female	qL5InhCv8hq7tQ9XCwfkx@bAxFE	67y.o.	NotHispanicorLatino[1]	MyChart	No,	No,	66	European-Americ	50-69
BlackorAfricanAmerican	Female	FiYke97fMIlaQ6h5F9hQu1j1sHU	81y.o.	NotHispanicorLatino[1]	MyChart	yes	yes	81	African-American	>69
WhiteorCaucasian	Male	kaLJI07T9tXMwZGcR7OJbU@x4QQ	55y.o.	NotHispanicorLatino[1]	MyChart	yes	yes	54	European-Americ	50-69
WhiteorCaucasian	Male	xncfQcCPqxSE7QT1rfRKsMKkBK8	57y.o.	NotHispanicorLatino[1]	MyChart	yes	yes	57	European-Americ	50-69
WhiteorCaucasian	Female	0K6tN0PF9bWyifvkZ0puniH7L4E	57y.o.	NotHispanicorLatino[1]	MyChart	No,	No,	57	European-Americ	50-69
WhiteorCaucasian	Male	dz~kOdOOx@z7v2kZ3mHMCva@@No	59y.o.	NotHispanicorLatino[1]	MyChart	yes	yes	60	European-Americ	50-69
WhiteorCaucasian	Female	qFlE3xlgKjAW2ziXuaEx2ZdaHsY	56y.o.	NotHispanicorLatino[1]	MyChart	yes	yes	54	European-Americ	50-69
WhiteorCaucasian	Female	A8g~zXzfnZbEwBmbuR32zo1MFDg	44y.o.	NotHispanicorLatino[1]	MyChart	No,	No,	45	European-Americ	35-49
WhiteorCaucasian	Male	wPbo7VfDnN03PTJspNpz8Rso72M	63y.o.	NotHispanicorLatino[1]	MyChart	yes	yes	63	European-Americ	50-69
WhiteorCaucasian	Male	4xoSLZw1rlQHQUn9PDgUx5RC8~E	54y.o.	NotHispanicorLatino[1]	MyChart	yes	yes	54	European-Americ	50-69
WhiteorCaucasian	Male	6LBYd5nB1x@TdWY6CAxyD67Ktao	47y.o.	Unknown[3]	MyChart	yes	yes	45	European-Americ	35-49
BlackorAfricanAmerican	Female	PYQ0IVynW4efnhfJISwAgq15vKU	57y.o.	NotHispanicorLatino[1]	MyChart	yes	yes	57	African-American	50-69
BlackorAfricanAmerican	Female	0g5DVTbMzL1EPV@VygQTPdxBeN4	51y.o.	NotHispanicorLatino[1]	MyChart	No,	No,	51	African-American	50-69
WhiteorCaucasian	Female	F8ys~77ASzqZGaqOfzraYAA1sQg	58y.o.	NotHispanicorLatino[1]	MyChart	yes	yes	57	European-Americ	50-69
WhiteorCaucasian	Female	xzHpyHYcBTjkOszsoeosP6N2ZZE	63y.o.		MyChart	yes	yes	63	European-Americ	50-69
WhiteorCaucasian	Male	1oAGknJnq5VniBoRfRON2bVlrGc	37y.o.	NotHispanicorLatino[1]	MyChart	No,	No,	36	European-Americ	35-49
BlackorAfricanAmerican	Female	aOWlnBXaFw6Jit2YoElbuek5@tw	44y.o.	NotHispanicorLatino[1]	MyChart	No,	No,	42	African-American	35-49
BlackorAfricanAmerican	Female	h3TAHrQ2F918WuxC4KDVylYtbKA	52y.o.	NotHispanicorLatino[1]	MyChart	No,	No,	51	African-American	50-69
WhiteorCaucasian	Male	hnE6vijuEmlyxUf1~H@66u6YjtE	64y.o.	NotHispanicorLatino[1]	MyChart	No,	No,	63	European-Americ	50-69
WhiteorCaucasian	Male	0s8JHUjMIE7Lt1HFT18LfUmxAsg	60y.o.	NotHispanicorLatino[1]	MyChart	yes	yes	60	European-Americ	50-69
WhiteorCaucasian	Female	W0@L94ytHYNpMKvp0zAnobQbvmQ	56y.o.		MyChart	yes	yes	54	European-Americ	50-69
WhiteorCaucasian	Female	hWaFLTNvjN0QFyzeFWBivDkEKrE	57y.o.	NotHispanicorLatino[1]	MyChart	yes	yes	57	European-Americ	50-69
WhiteorCaucasian	Female	9rfWDQ4@tcysQaQrbZmTYSYcvEc	44y.o.	NotHispanicorLatino[1]	MyChart	yes	yes	42	European-Americ	35-49
BlackorAfricanAmerican	Female	@XN8CqHWy61S0G8OHWo6KdxB9Iw	54y.o.	NotHispanicorLatino[1]	MyChart	No,	yes	54	African-American	50-69
BlackorAfricanAmerican	Female	PGh2Hybalt@PEcXLQU8GeaY8TRQ	45y.o.	NotHispanicorLatino[1]	MyChart	No,	No,	45	African-American	35-49
WhiteorCaucasian	Female	oBekRmtjx05BhKxyISI5Et0DZWQ	65y.o.	NotHispanicorLatino[1]	MyChart	yes	yes	63	European-Americ	50-69
BlackorAfricanAmerican	Female	Cy45kyfIvePW8zA8mLWkzCt6G1c	43y.o.	NotHispanicorLatino[1]	MyChart	yes	yes	42	African-American	35-49
BlackorAfricanAmerican	Female	mutE3yipbM6oTw7OJ8bSGWSm2~s	52y.o.	NotHispanicorLatino[1]	MyChart	No,	yes	51	African-American	50-69
WhiteorCaucasian	Female	VkV4zo@PC3~hVaZPiLVGkeDXDQM	59y.o.	NotHispanicorLatino[1]	MyChart	No,	No,	57	European-Americ	50-69
BlackorAfricanAmerican	Female	N2qFbXRhg81flagGcf3FQL2Vnhk	50y.o.	NotHispanicorLatino[1]	MyChart	No,	No,	51	African-American	50-69
WhiteorCaucasian	Female	mGwixSWds5WRIxdcOmkmF243Jxk	58y.o.	NotHispanicorLatino[1]	MyChart	No,	No,	57	European-Americ	50-69
BlackorAfricanAmerican	Female	oM82BUnBMPVjR1yWJEoFGpAkgfY	48y.o.	NotHispanicorLatino[1]	MyChart	yes	yes	48	African-American	35-49
BlackorAfricanAmerican	Female	JS8CleI5K7jze@GpV2h7cAGJ@oo	53y.o.	NotHispanicorLatino[1]	MyChart	No,	No,	54	African-American	50-69
BlackorAfricanAmerican	Female	Bw@FrbKuup4~O3btgV1y30DtoMA	45y.o.	NotHispanicorLatino[1]	MyChart	yes	yes	45	African-American	35-49
BlackorAfricanAmerican	Female	V9aIIosJaSPayq@YZ4@GofASvxw	62y.o.	NotHispanicorLatino[1]	MyChart	yes	yes	60	African-American	50-69
WhiteorCaucasian	Male	Liyd3lRfCRHOqa6sKZ7X3pcnU30	72y.o.	NotHispanicorLatino[1]	MyChart	yes	yes	72	European-Americ	>69
WhiteorCaucasian	Female	iaQdU2VCHfoiDHVZ@4XMY1EkPLQ	54y.o.	NotHispanicorLatino[1]	MyChart	yes	yes	54	European-Americ	50-69
BlackorAfricanAmerican	Male	jjoJ0RLdO~plmtkUvpKm9XqGVoQ	35y.o.	Unknown[3]	MyChart	No,	yes	33	African-American	18-34
BlackorAfricanAmerican	Female	v9xlerMdlKeH86xt2bqZLiAKmi4	59y.o.	NotHispanicorLatino[1]	MyChart	No,	No,	57	African-American	50-69
WhiteorCaucasian	Female	uCCCdRayFmtsCzRKATZohDIsylc	65y.o.	NotHispanicorLatino[1]	MyChart	yes	No,	63	European-Americ	50-69
BlackorAfricanAmerican	Female	7T16~Vmn8lDVsJDAkLQ3XBK6QyA	52y.o.	NotHispanicorLatino[1]	MyChart	yes	yes	51	African-American	50-69
BlackorAfricanAmerican	Male	NJ6el17obVmnhchFy2PPqck54ik	60y.o.	NotHispanicorLatino[1]	MyChart	No,	yes	60	African-American	50-69
BlackorAfricanAmerican	Female	gbm5V37OAJeV90IPkfQNRyYLHSw	56y.o.	NotHispanicorLatino[1]	MyChart	yes	No,	54	African-American	50-69
WhiteorCaucasian	Female	UWasSuDLfuLjrDAgN8Xh6dI0KIk	55y.o.	NotHispanicorLatino[1]	MyChart	yes	yes	54	European-Americ	50-69
WhiteorCaucasian	Female	NljzNWmfN8AItrakhLlxi0DiixM	52y.o.	NotHispanicorLatino[1]	MyChart	yes	yes	51	European-Americ	50-69
BlackorAfricanAmerican	Male	2NxmsBHfRrVm7LGIb9bjja2XXrU	52y.o.	NotHispanicorLatino[1]	MyChart	No,	No,	51	African-American	50-69
WhiteorCaucasian	Female	s3rYZJ33JEpgBhI92TE7KPQRbec	46y.o.	NotHispanicorLatino[1]	MyChart	yes	yes	45	European-Americ	35-49
BlackorAfricanAmerican	Female	rsiEydEfnts@fZ53QpFkF33bhMY	60y.o.	NotHispanicorLatino[1]	MyChart	yes	yes	60	African-American	50-69
BlackorAfricanAmerican	Female	gRGqNALJDM3sDa~zRu@6dw13mEU	52y.o.	NotHispanicorLatino[1]	MyChart	No,	No,	51	African-American	50-69
WhiteorCaucasian	Female	3u5A@5V069poTz1a3s4E~hP4I7U	58y.o.	NotHispanicorLatino[1]	MyChart	yes	yes	57	European-Americ	50-69
WhiteorCaucasian	Male	qqNaTIspQbHIFdjhPBPfHvSBdRc	75y.o.	NotHispanicorLatino[1]	MyChart	yes	yes	75	European-Americ	>69
BlackorAfricanAmerican	Female	dOdAZZLR~mBPxajgbtUkTLCukYo	47y.o.	NotHispanicorLatino[1]	MyChart	No,	yes	48	African-American	35-49
WhiteorCaucasian	Female	cIGliyEpJqdjaxqzUy6vPbGscGw	57y.o.	NotHispanicorLatino[1]	MyChart	yes	yes	57	European-Americ	50-69
BlackorAfricanAmerican	Female	ebrqJYm5WB8Ld4znB7AKSKA~4zU	50y.o.	NotHispanicorLatino[1]	MyChart	No,	yes	51	African-American	50-69
BlackorAfricanAmerican	Female	W5ZV7k8vkM0hg4FUajlj6zyiTlM	35y.o.	NotHispanicorLatino[1]	MyChart	yes	yes	36	African-American	35-49
WhiteorCaucasian	Male	cMZ4S8MgYImPuAncpVKTKZpudGs	50y.o.	NotHispanicorLatino[1]	MyChart	yes	yes	48	European-Americ	35-49
BlackorAfricanAmerican	Female	KHUTbDdjXjymHalFdoeDaCVznsE	61y.o.	NotHispanicorLatino[1]	MyChart	yes	yes	60	African-American	50-69
WhiteorCaucasian	Male	fyMZTazkzzqXIJKuvCpUkjots7A	71y.o.	NotHispanicorLatino[1]	MyChart	yes	yes	69	European-Americ	>69
Other	Female	W3scIgQLiidDita4T~3tkiZCd9I	48y.o.	HispanicorLatino[2]	MyChart	yes	yes	48	other	35-49
WhiteorCaucasian	Female	Jp21RVoZfz3suo7Xck6TnrPnRrc	57y.o.	NotHispanicorLatino[1]	MyChart	yes	yes	57	European-Americ	50-69
WhiteorCaucasian	Female	aYTZMYlp8I33H702FI7Odlled78	60y.o.	NotHispanicorLatino[1]	MyChart	No,	No,	60	European-Americ	50-69
WhiteorCaucasian	Female	~VyyiMWfOwefLfG7Zh2ps6JmQBk	39y.o.	NotHispanicorLatino[1]	MyChart	yes	yes	39	European-Americ	35-49
WhiteorCaucasian	Female	MkikrKiYafC0@peWLMEPKAAdrJw	60y.o.	NotHispanicorLatino[1]	MyChart	No,	No,	60	European-Americ	50-69
BlackorAfricanAmerican	Male	r5KPuQdc8c1LchvQkkgaINaO0C4	61y.o.	NotHispanicorLatino[1]	MyChart	No,	No,	60	African-American	50-69
BlackorAfricanAmerican	Female	OiAvpitDQrkD0m9APNMlAC8Pne0	47y.o.	NotHispanicorLatino[1]	MyChart	No,	No,	48	African-American	35-49
BlackorAfricanAmerican	Female	k9uCYxdmD6KtXTz8zH1dmmPZxjE	35y.o.	NotHispanicorLatino[1]	MyChart	yes	yes	33	African-American	18-34
WhiteorCaucasian	Female	e7J8ftCFFqfpCdnW5p9ZX709PUo	59y.o.	NotHispanicorLatino[1]	MyChart	yes	yes	60	European-Americ	50-69
BlackorAfricanAmerican	Female	rKd9@SLjcYOTikRvx9l3WeuBTkc	53y.o.	NotHispanicorLatino[1]	MyChart	No,	yes	54	African-American	50-69
WhiteorCaucasian	Female	2mpyWp1ZbZeqdy77Bl1LCqaRRvo	48y.o.	NotHispanicorLatino[1]	MyChart	yes	yes	48	European-Americ	35-49
WhiteorCaucasian	Female	fcJ4krexNKtqLh06L7eRc@UEtJM	70y.o.	NotHispanicorLatino[1]	MyChart	yes	yes	69	European-Americ	>69
WhiteorCaucasian	Female	e@75@EMe42iuw6oeN1~fWFkKeO8	52y.o.	NotHispanicorLatino[1]	MyChart	yes	yes	51	European-Americ	50-69
WhiteorCaucasian	Female	vNqnPUTit7YVSum5HSAhPcFe~Ak	88y.o.	NotHispanicorLatino[1]	MyChart	No,	No,	-12	European-Americ
WhiteorCaucasian	Male	vEpHZlfL8pfRdHMy1Z7EhtVPuiY	49y.o.	NotHispanicorLatino[1]	MyChart	No,	No,	48	European-Americ	35-49
BlackorAfricanAmerican	Female	JHTnndupaJNIffvaMzOFPDIR8fs	55y.o.	NotHispanicorLatino[1]	MyChart	yes	yes	54	African-American	50-69
WhiteorCaucasian	Female	tkbEysT5UU4qqjfuUMLAYK0ktTM	45y.o.	NotHispanicorLatino[1]	MyChart	yes	yes	45	European-Americ	35-49
WhiteorCaucasian	Female	Jyne9uYt2GGY5hP4nIF7@vJOCS4	69y.o.	NotHispanicorLatino[1]	MyChart	yes	yes	69	European-Americ	>69
WhiteorCaucasian	Female	tDZDaKeI6D7npkEZMJOQyv8kWCg	49y.o.	NotHispanicorLatino[1]	MyChart	yes	yes	48	European-Americ	35-49
WhiteorCaucasian	Female	VuwRVkrJGbRJLt1C6FJoVsTA@YQ	33y.o.	NotHispanicorLatino[1]	MyChart	No,	No,	33	European-Americ	18-34
WhiteorCaucasian	Female	lU3lia0lP6yDjoYqd0kV3cQ8zlE	32y.o.	NotHispanicorLatino[1]	MyChart	yes	yes	30	European-Americ	18-34
WhiteorCaucasian	Female	LsPgRoIE63XyJnSDMe@hlFlyW5w	46y.o.	NotHispanicorLatino[1]	MyChart	yes	yes	45	European-Americ	35-49
BlackorAfricanAmerican	Female	uJb92CqoJHi3byE4OvmznCC8k9E	52y.o.	NotHispanicorLatino[1]	MyChart	No,	No,	51	African-American	50-69
WhiteorCaucasian	Female	0PoSBZaKRVqvK~oSc7FZcRlxTmo	65y.o.	NotHispanicorLatino[1]	MyChart	yes	yes	66	European-Americ	50-69
BlackorAfricanAmerican	Female	ht3fIFQwhMzIZ847KnUZcq1vyXs	46y.o.	NotHispanicorLatino[1]	MyChart	yes	yes	45	African-American	35-49
WhiteorCaucasian	Female	m3lIK7mxaWvDltj1zlOZP680xmA	50y.o.	NotHispanicorLatino[1]	MyChart	yes	No,	51	European-Americ	50-69
WhiteorCaucasian	Female	SSbBdnmkFvnhRFvSr2SJuP4Le8A	57y.o.	NotHispanicorLatino[1]	MyChart	No,	No,	57	European-Americ	50-69
BlackorAfricanAmerican	Male	57GMA6p2uodtlGY5z5fpl5PELrw	29y.o.	NotHispanicorLatino[1]	MyChart	No,	No,	30	African-American	18-34
WhiteorCaucasian	Female	dC4Xcrl4sMgID~HADKnH9xTJB~0	63y.o.	NotHispanicorLatino[1]	MyChart	yes	yes	63	European-Americ	50-69
BlackorAfricanAmerican	Female	7KzUBS4QztUFgxfzrxFGGi91weg	52y.o.	NotHispanicorLatino[1]	MyChart	No,	No,	51	African-American	50-69
WhiteorCaucasian	Female	W0CDPFpAHiI96x4y5ua6IVR4Qvk	49y.o.	NotHispanicorLatino[1]	MyChart	yes	yes	48	European-Americ	35-49
WhiteorCaucasian	Male	kam4oZzJJh3H0RSSrGSER9KfFiE	69y.o.	NotHispanicorLatino[1]	MyChart	yes	yes	69	European-Americ	>69
BlackorAfricanAmerican	Female	QIY0C7vAKOoPgKdYu8PP@77l~Ho	41y.o.	NotHispanicorLatino[1]	MyChart	No,	No,	42	African-American	35-49
WhiteorCaucasian	Male	RzlO2lnnIjiBUSjdtBPQCSZSGpk	74y.o.	NotHispanicorLatino[1]	MyChart	yes	yes	72	European-Americ	>69
WhiteorCaucasian	Female	F2z1db7I8@cGMcy9otPPZ4Ob@p0	53y.o.	NotHispanicorLatino[1]	MyChart	No,	No,	51	European-Americ	50-69
WhiteorCaucasian	Female	nsTh2@wKew70R1R6w0iO3BotBlg	51y.o.	NotHispanicorLatino[1]	MyChart	yes	yes	51	European-Americ	50-69
WhiteorCaucasian	Female	4qS9k1ZvCVSFWJCtFUrtl8pWcRA	53y.o.	NotHispanicorLatino[1]	MyChart	yes	yes	51	European-Americ	50-69
WhiteorCaucasian	Female	5eeAVZdU42@YHoIRPJ0VplnTKPY	49y.o.	NotHispanicorLatino[1]	MyChart	yes	yes	48	European-Americ	35-49
WhiteorCaucasian	Female	vraNhrITdWEsjkIKLY6U717WNbI	56y.o.	NotHispanicorLatino[1]	MyChart	No,	No,	54	European-Americ	50-69
BlackorAfricanAmerican	Female	NWr1MI6o32PhOV~gOy~lihlFrGw	49y.o.	NotHispanicorLatino[1]	MyChart	No,	yes	48	African-American	35-49
WhiteorCaucasian	Female	~EbYZFIQ3xzxULE9UIG440IbeU0	47y.o.	NotHispanicorLatino[1]	MyChart	No,	No,	45	European-Americ	35-49
BlackorAfricanAmerican	Female	ioG1uEWZRi9Sx5DAIdZ7BIpYsUQ	33y.o.	NotHispanicorLatino[1]	MyChart	yes	yes	33	African-American	18-34
WhiteorCaucasian	Female	nukWsOA4BSN6M7JlAqfw~JSho3Y	35y.o.	NotHispanicorLatino[1]	MyChart	yes	yes	33	European-Americ	18-34
WhiteorCaucasian	Female	re6wWbiQATLnGjalliQ0u5UFFxs	45y.o.	NotHispanicorLatino[1]	MyChart	yes	yes	45	European-Americ	35-49
WhiteorCaucasian	Female	KBsN7BX4Cf@uqru4W4vGMiEe3Cs	35y.o.	NotHispanicorLatino[1]	MyChart	yes	yes	33	European-Americ	18-34
WhiteorCaucasian	Male	nuj3ZAsvYObLtQgpOHsDt8XAhaA	30y.o.	NotHispanicorLatino[1]	MyChart	No,	No,	30	European-Americ	18-34
BlackorAfricanAmerican	Female	P3aI0OtLSXvwsHtiNRoGbHp2b2s	44y.o.	NotHispanicorLatino[1]	MyChart	No,	No,	42	African-American	35-49
WhiteorCaucasian	Female	qzHHH3@IRe~B52kbiV~DIOf0Oak	47y.o.	NotHispanicorLatino[1]	MyChart	yes	No,	45	European-Americ	35-49
WhiteorCaucasian	Female	tKi~Qo08j7DQhNkLWv47@NJeUCE	55y.o.	NotHispanicorLatino[1]	MyChart	No,	yes	54	European-Americ	50-69
BlackorAfricanAmerican	Female	R1ph9PpMvuQCk2qyBMPiz6OJOy0	47y.o.	NotHispanicorLatino[1]	MyChart	yes	yes	48	African-American	35-49
BlackorAfricanAmerican	Female	ZYT5G125BkA8s4OahpMC38JykD8	47y.o.	NotHispanicorLatino[1]	MyChart	No,	yes	45	African-American	35-49
BlackorAfricanAmerican	Male	G7ua60sfpQQklE2i6W8Y0E0f36k	69y.o.	NotHispanicorLatino[1]	MyChart	yes	yes	69	African-American	>69
WhiteorCaucasian	Female	O1dSV1ZwwcBFpUONT~M2dbEv5NI	52y.o.	NotHispanicorLatino[1]	MyChart	No,	No,	51	European-Americ	50-69
WhiteorCaucasian	Female	1J1zVYXcM1JmIHtfNzOcK1FdSWw	50y.o.	NotHispanicorLatino[1]	MyChart	yes	yes	51	European-Americ	50-69
BlackorAfricanAmerican	Male	7v0Ng5rSoWKyGg~HA4a77~d4ncg	53y.o.	NotHispanicorLatino[1]	MyChart	No,	yes	51	African-American	50-69
WhiteorCaucasian	Female	FmrIjS8uiOwR67c9OKAYgY88kbk	40y.o.	NotHispanicorLatino[1]	MyChart	yes	yes	39	European-Americ	35-49
BlackorAfricanAmerican	Female	tOOyU@cgaueRE88iUsAKDpJNQp0	35y.o.	NotHispanicorLatino[1]	MyChart	No,	No,	33	African-American	18-34
WhiteorCaucasian	Female	dfGX6njsb56y@gVSb~fQhlpPXHA	47y.o.	NotHispanicorLatino[1]	MyChart	yes	yes	45	European-Americ	35-49
WhiteorCaucasian	Female	0ixsHiboXtWBY8JfQ2ms0dcyh8I	67y.o.	NotHispanicorLatino[1]	MyChart	No,	No,	66	European-Americ	50-69
WhiteorCaucasian	Female	eXGjtV7TwKYZCOe54QxUUOfxuQw	48y.o.	NotHispanicorLatino[1]	MyChart	No,	No,	48	European-Americ	35-49
WhiteorCaucasian	Female	ZqzABR~TlqnRALRs6o9YwmbiGig	54y.o.	NotHispanicorLatino[1]	MyChart	yes	yes	54	European-Americ	50-69
BlackorAfricanAmerican	Male	HdWaqkGIBB02E6TcNp@Q4JPxku8	46y.o.	NotHispanicorLatino[1]	MyChart	No,	No,	45	African-American	35-49
WhiteorCaucasian	Female	21oRkFLv3mKPVQhleBBCXWe520w	52y.o.	NotHispanicorLatino[1]	MyChart	No,	No,	51	European-Americ	50-69
BlackorAfricanAmerican	Female	dwJCgRq3s@94qXPdnfNOd~OALgE	81y.o.	NotHispanicorLatino[1]	MyChart	No,	No,	81	African-American	>69
WhiteorCaucasian	Male	DBZPxiFT315E@FV0Y6K~teDlMh4	34y.o.	NotHispanicorLatino[1]	MyChart	yes	yes	33	European-Americ	18-34
BlackorAfricanAmerican	Female	sYSlzrroThrySR26kHZUATZmpLM	32y.o.	NotHispanicorLatino[1]	MyChart	No,	No,	33	African-American	18-34
BlackorAfricanAmerican.Unknown	Female	pgOW4krlOxbAEH7gxWz@TwV4~X0	32y.o.	NotHispanicorLatino[1]	MyChart	yes	yes	30	African-American	18-34
WhiteorCaucasian	Female	eBt2vwkIcOERmU9vIK6OyYuZst4	43y.o.	NotHispanicorLatino[1]	MyChart	yes	yes	42	European-Americ	35-49
WhiteorCaucasian	Female	QFcxUz5hP4tssEwmewfmpjV~uGs	33y.o.	NotHispanicorLatino[1]	MyChart	No,	yes	33	European-Americ	18-34
BlackorAfricanAmerican	Female	qggg90ILxRvsTjPMdWzjxxVsa1g	45y.o.	NotHispanicorLatino[1]	MyChart	yes	yes	45	African-American	35-49
BlackorAfricanAmerican	Female	bbJkhhFThFA0BU~B9xTlHJAYKCI	47y.o.	NotHispanicorLatino[1]	MyChart	No,	No,	45	African-American	35-49
BlackorAfricanAmerican	Female	~tCEU5bCAtJLewbiDtdG@QWLejo	43y.o.	NotHispanicorLatino[1]	MyChart	yes	yes	42	African-American	35-49
BlackorAfricanAmerican	Female	wFbncpXx7zkZHY7hhQ~Pf4fP2tg	52y.o.	NotHispanicorLatino[1]	MyChart	yes	yes	51	African-American	50-69
WhiteorCaucasian	Female	VFBToIHx3j5n92irb8KGuiaQGak	49y.o.	NotHispanicorLatino[1]	MyChart	yes	yes	48	European-Americ	35-49
BlackorAfricanAmerican	Female	9X4Rty19WFc3CMcAjtRIAbRR4bY	34y.o.	NotHispanicorLatino[1]	MyChart	No,	No,	33	African-American	18-34
WhiteorCaucasian	Female	N1aZTwXvzo5NPgYNwJHOAmvqEjk	52y.o.	NotHispanicorLatino[1]	MyChart	yes	yes	51	European-Americ	50-69
BlackorAfricanAmerican	Female	I7q5OpxZ3WuM6C2AU6n9eFX7SAw	28y.o.	NotHispanicorLatino[1]	MyChart	yes	yes	27	African-American	18-34
WhiteorCaucasian	Male	vQwy5~8VwmXh24e8XDS6PB3QDGE	27y.o.	NotHispanicorLatino[1]	MyChart	yes	yes	27	European-Americ	18-34
WhiteorCaucasian	Male	KWbuz6XNZ36wme8sprX55IBKDm4	28y.o.	NotHispanicorLatino[1]	MyChart	No,	yes	27	European-Americ	18-34
WhiteorCaucasian	Male	XX08ZGE5rxKEw1Op3S1yM4juLZU	56y.o.	NotHispanicorLatino[1]	MyChart	No,	yes	54	European-Americ	50-69
BlackorAfricanAmerican	Female	1yL2ck783MIzD@LmPPHN@v6TRjA	27y.o.	NotHispanicorLatino[1]	MyChart	No,	No,	27	African-American	18-34
BlackorAfricanAmerican	Female	0lV~pHliQpwxI89a6VUU@FEhwF4	30y.o.	NotHispanicorLatino[1]	MyChart	yes	yes	30	African-American	18-34
BlackorAfricanAmerican	Male	0HUc8bWqm6J14STEtIcbahpnSw0	45y.o.	NotHispanicorLatino[1]	MyChart	yes	yes	45	African-American	35-49
WhiteorCaucasian	Male	orrADoJpFNAd5@nvQ7lsNKASl2M	38y.o.	NotHispanicorLatino[1]	MyChart	yes	yes	36	European-Americ	35-49
WhiteorCaucasian	Female	caEc4Z@UlUNyIpuqJtVF6A8QG2Y	35y.o.	NotHispanicorLatino[1]	MyChart	yes	yes	33	European-Americ	18-34
Other	Female	l3f2KoIM@5e6tMW5hlWZhfZzlpQ	29y.o.	NotHispanicorLatino[1]	MyChart	yes	yes	27	other	18-34
WhiteorCaucasian	Female	4DqIhcYvy2@XJhYomU@9OWO0U2A	37y.o.	NotHispanicorLatino[1]	MyChart	yes	yes	36	European-Americ	35-49
WhiteorCaucasian	Female	pbPvEn0QfnrL0qf~@q5O2WBgG98	34y.o.	NotHispanicorLatino[1]	MyChart	No,	yes	33	European-Americ	18-34
WhiteorCaucasian	Male	dmTgoFNvrjn6Zq@L02@EmEwdOTQ	26y.o.	NotHispanicorLatino[1]	MyChart	yes	yes	27	European-Americ	18-34
BlackorAfricanAmerican	Female	PLCC@dlQLe@5gZOPRHEkXzkPz2k	34y.o.	NotHispanicorLatino[1]	MyChart	No,	No,	33	African-American	18-34
AmericanIndianorAlaskaNative	Female	tXXDoyLpXcjDFSmW05PWA4mX@oE	52y.o.	NotHispanicorLatino[1]	MyChart	yes	yes	51	AmericanIndian	50-69
WhiteorCaucasian	Female	@VEgwJ@hJcIAcnSTwxuC8IK@T~I	67y.o.	NotHispanicorLatino[1]	MyChart	yes	yes	66	European-Americ	50-69
WhiteorCaucasian	Male	FgFb7bBGOWiYz58kEkU2jGciOn4	57y.o.	NotHispanicorLatino[1]	MyChart	yes	yes	57	European-Americ	50-69
WhiteorCaucasian	Female	EsP2Cbgbn42TtFreZRTt9qy~tnQ	50y.o.	NotHispanicorLatino[1]	MyChart	yes	yes	48	European-Americ	35-49
BlackorAfricanAmerican	Female	Jjucx4JMbHe4U5j1NvWQM5FhSZc	49y.o.	NotHispanicorLatino[1]	MyChart	yes	yes	48	African-American	35-49
BlackorAfricanAmerican	Female	~oEQgNOT3Cf@bjNOGiyHT0aH1SE	45y.o.	NotHispanicorLatino[1]	MyChart	yes	yes	45	African-American	35-49
WhiteorCaucasian	Female	PrntBd2Fwm5DlmrPredsHNwCFjw	49y.o.	NotHispanicorLatino[1]	MyChart	yes	yes	48	European-Americ	35-49
WhiteorCaucasian	Female	hp7QaLydJV1PJWCD7JS7U5rD6G4	54y.o.	NotHispanicorLatino[1]	MyChart	yes	yes	54	European-Americ	50-69
WhiteorCaucasian	Female	c2tFQ~PRitjPnWpK8OXAVM54dLo	55y.o.	NotHispanicorLatino[1]	MyChart	yes	yes	54	European-Americ	50-69
BlackorAfricanAmerican	Female	IL~pRAooNU11l20Yxx2ZtYQufAk	50y.o.	NotHispanicorLatino[1]	MyChart	yes	yes	48	African-American	35-49
WhiteorCaucasian	Female	voOKJaYM~I6cAXCxHfzUh2qqIwE	39y.o.	NotHispanicorLatino[1]	MyChart	No,	No,	39	European-Americ	35-49
WhiteorCaucasian	Male	iLEQvV5vrFpC03xUHMci4@Pp4CY	73y.o.	NotHispanicorLatino[1]	MyChart	No,	yes	72	European-Americ	>69
WhiteorCaucasian	Female	7kexD90V3olIKOKsuzcmH5M@v9g	67y.o.	NotHispanicorLatino[1]	MyChart	No,	No,	66	European-Americ	50-69
WhiteorCaucasian	Male	GsF2WpX3az0XIE4AhXoxPBLQc08	67y.o.	NotHispanicorLatino[1]	MyChart	yes	No,	66	European-Americ	50-69
WhiteorCaucasian	Male	2tCydhbkQkc9xNuQr4Tr4Vtau4c	Deceased(86y.o.)	NotHispanicorLatino[1]	MyChart	yes	yes		European-Americ
WhiteorCaucasian	Female	Yrk@zWQ~utGGFGzZwHpWRC@m7C8	65y.o.	NotHispanicorLatino[1]	MyChart	yes	yes	63	European-Americ	50-69
WhiteorCaucasian	Female	8gCqqOdgaM@dXy@BM5W9N0FNCJg	73y.o.	NotHispanicorLatino[1]	MyChart	yes	yes	72	European-Americ	>69
WhiteorCaucasian	Female	v@0GSUg72PKeBDxMqqcJXavJF7o	70y.o.	NotHispanicorLatino[1]	MyChart	yes	yes	69	European-Americ	>69
WhiteorCaucasian	Female	g8XIPvewE6legh1jMmbNdKbHoDo	62y.o.	NotHispanicorLatino[1]	MyChart	yes	No,	60	European-Americ	50-69
WhiteorCaucasian	Female	q1HyZ@Mjab58ztEC~kpNSme3xEQ	75y.o.	NotHispanicorLatino[1]	MyChart	yes	yes	75	European-Americ	>69
WhiteorCaucasian	Female	PzcMekV8ywHCe3fFaNJ3ebr9jMU	68y.o.	NotHispanicorLatino[1]	MyChart	yes	No,	66	European-Americ	50-69
BlackorAfricanAmerican	Male	eWNBoOmOYFS7W3dZIKc6VimhhBs	39y.o.	NotHispanicorLatino[1]	MyChart	yes	yes	39	African-American	35-49
WhiteorCaucasian	Female	HUPz9R94WaepIot7u7Asr~DcoFM	55y.o.	NotHispanicorLatino[1]	MyChart	yes	yes	54	European-Americ	50-69
BlackorAfricanAmerican	Female	LAV0IFzZx0RvrX6UWvPPPmTnE2s	39y.o.	NotHispanicorLatino[1]	MyChart	yes	No,	39	African-American	35-49
BlackorAfricanAmerican	Female	OYkqc6KJObf82aaraJ9YWrCrUDM	69y.o.	NotHispanicorLatino[1]	MyChart	No,	No,	69	African-American	>69
WhiteorCaucasian	Female	S25UC5dQD3Oqxv5wLl9WtRD3Zx8	63y.o.	NotHispanicorLatino[1]	MyChart	yes	yes	63	European-Americ	50-69
BlackorAfricanAmerican	Female	RI@4BxNJCLyHApdXR@2S64dF8iE	71y.o.	NotHispanicorLatino[1]	MyChart	No,	yes	69	African-American	>69
WhiteorCaucasian	Male	4DeogU9hPpZQWSMTQAH@@yU~6SE	Deceased(Ageunknown)	NotHispanicorLatino[1]	MyChart	No,	No,		European-Americ
WhiteorCaucasian	Female	X2bPCfqeeQeSEKfP0KCkd8pj~~M	66y.o.	NotHispanicorLatino[1]	MyChart	yes	yes	66	European-Americ	50-69
WhiteorCaucasian	Female	srBaPeNumKJKGk3@eqcRQFFR6YY	63y.o.	NotHispanicorLatino[1]	MyChart	yes	yes	63	European-Americ	50-69
BlackorAfricanAmerican	Male	24zRFPnqlzwc9VmYkshESoFEgBs	79y.o.	Unknown[3]	MyChart	No,	yes	78	African-American	>69
WhiteorCaucasian	Female	LdvlJqV5VKvaHyooenocAajVmj0	56y.o.	NotHispanicorLatino[1]	MyChart	yes	yes	54	European-Americ	50-69
WhiteorCaucasian	Male	~rb1KELlegrmqezReQ5nceZA6iU	71y.o.	NotHispanicorLatino[1]	MyChart	No,	No,	69	European-Americ	>69
WhiteorCaucasian	Male	0~tq~S245R3yl9O8izMEI83xuOM	66y.o.	NotHispanicorLatino[1]	MyChart	No,	No,	66	European-Americ	50-69
WhiteorCaucasian	Male	sVatOaSDN40wbXdRhcFye5JCpSE	61y.o.	NotHispanicorLatino[1]	MyChart	No,	yes	60	European-Americ	50-69
WhiteorCaucasian	Female	RIFAkGkcay6atuIxwCutT5KbwpY	41y.o.	NotHispanicorLatino[1]	MyChart	No,	yes	42	European-Americ	35-49
WhiteorCaucasian	Female	B5ZvXxQMtb1jWxAcJGkg@JXerq8	81y.o.	NotHispanicorLatino[1]	MyChart	yes	yes	81	European-Americ	>69
WhiteorCaucasian	Female	~@q6YHkWvLYQLmttZzsG44EBTaU	65y.o.	NotHispanicorLatino[1]	MyChart	yes	yes	66	European-Americ	50-69
WhiteorCaucasian	Female	wStcTRbDH2A9h4Oc7TlFve3zgVs	70y.o.	NotHispanicorLatino[1]	MyChart	yes	yes	69	European-Americ	>69
BlackorAfricanAmerican	Female	KnKQUG8sD92wszlLgA6bRtMgDlI	39y.o.	NotHispanicorLatino[1]	MyChart	No,	yes	39	African-American	35-49
WhiteorCaucasian	Female	AM2jbHBYFYSP8ip7xiQgjl0~rX8	39y.o.	NotHispanicorLatino[1]	MyChart	yes	yes	39	European-Americ	35-49
BlackorAfricanAmerican	Female	h0HzXa@M3C9~M93WHhbYvQxfHGY	71y.o.	NotHispanicorLatino[1]	MyChart	yes	yes	72	African-American	>69
WhiteorCaucasian	Female	UyXuQz4FUFVX3~kmKnZ3ottZjPE	61y.o.	NotHispanicorLatino[1]	MyChart	yes	yes	60	European-Americ	50-69
WhiteorCaucasian	Female	UrMC7QoEye8u5u7fhCjYVsjIb~U	66y.o.	NotHispanicorLatino[1]	MyChart	yes	yes	66	European-Americ	50-69
WhiteorCaucasian	Male	EMF5RPo232PVTKK9qpYT72y3XXg	77y.o.	NotHispanicorLatino[1]	MyChart	yes	yes	75	European-Americ	>69
WhiteorCaucasian	Male	y5PTXmcNhI@JQCUku6vV@nQ9k~o	74y.o.	NotHispanicorLatino[1]	MyChart	yes	yes	72	European-Americ	>69
WhiteorCaucasian	Male	Xytt8AmCyDiIeKue7VyfZO52Gqk	38y.o.	NotHispanicorLatino[1]	MyChart	yes	yes	39	European-Americ	35-49
BlackorAfricanAmerican	Female	qfvK0YC@rN2OGWhyloUpB30b9w8	56y.o.	NotHispanicorLatino[1]	MyChart	yes	No,	57	African-American	50-69
WhiteorCaucasian	Female	hlFsUooE@avBx4XkfGeQZC525WQ	39y.o.	NotHispanicorLatino[1]	MyChart	yes	No,	39	European-Americ	35-49
BlackorAfricanAmerican	Female	J7ydPu@BZLHe5MxehHqDhpdEIeM	54y.o.	NotHispanicorLatino[1]	MyChart	yes	yes	54	African-American	50-69
WhiteorCaucasian	Male	6Xu~hiIhErX4dTTIsRMwuUdQ7kQ	78y.o.	NotHispanicorLatino[1]	MyChart	yes	yes	78	European-Americ	>69
WhiteorCaucasian	Male	0lMxd61YnfJRbfSt4xF5ZYm5tjg	43y.o.	NotHispanicorLatino[1]	MyChart	No,	No,	42	European-Americ	35-49
BlackorAfricanAmerican	Female	HnOnArw~pEAFicZj4O9qHSB6Z3A	55y.o.	NotHispanicorLatino[1]	MyChart	No,	No,	54	African-American	50-69
WhiteorCaucasian	Male	h68XLrsEURiqi62BDsjAm40tGhU	73y.o.	NotHispanicorLatino[1]	MyChart	No,	yes	72	European-Americ	>69
WhiteorCaucasian	Female	hlzElob3h5LessRwec70VDVhP0c	52y.o.	NotHispanicorLatino[1]	MyChart	yes	yes	51	European-Americ	50-69
WhiteorCaucasian	Female	JLxt1v1TslWxoKjB3758E7W5Jrc	59y.o.	NotHispanicorLatino[1]	MyChart	yes	yes	57	European-Americ	50-69
WhiteorCaucasian	Female	yolXQoRjaMiWE4fk0RttcjSZ7Fo	59y.o.	NotHispanicorLatino[1]	MyChart	yes	yes	57	European-Americ	50-69
BlackorAfricanAmerican	Female	~sI5KcpHFCmyTGb0YpIg2QuhrJc	57y.o.	NotHispanicorLatino[1]	MyChart	yes	yes	57	African-American	50-69
WhiteorCaucasian	Female	@rc@3zX@9FTa9V4ucwfKUuTykew	63y.o.	NotHispanicorLatino[1]	MyChart	No,	No,	63	European-Americ	50-69
WhiteorCaucasian	Female	pmZ7~vAAE38lug6gw32kdForc~Y	71y.o.	NotHispanicorLatino[1]	MyChart	yes	yes	69	European-Americ	>69
WhiteorCaucasian	Female	BRC~M8psSudtzRiYWLrqlGlm@AI	62y.o.	NotHispanicorLatino[1]	MyChart	yes	No,	63	European-Americ	50-69
WhiteorCaucasian	Male	Hc3~@8diPNhOJR~oMprwVHB01Rg	71y.o.	NotHispanicorLatino[1]	MyChart	yes	yes	69	European-Americ	>69
BlackorAfricanAmerican	Female	7BUeuPw4v5OaaHVuSi2MwordjMs	66y.o.	NotHispanicorLatino[1]	MyChart	No,	No,	66	African-American	50-69
WhiteorCaucasian	Male	X~TD6PGCtUzqaFjr4T3AjxCVUzk	81y.o.	NotHispanicorLatino[1]	MyChart	No,	No,	81	European-Americ	>69
WhiteorCaucasian	Female	IQJ6mmg7otwrYDjg9fhOhZxDJCc	72y.o.	NotHispanicorLatino[1]	MyChart	yes	yes	72	European-Americ	>69
WhiteorCaucasian	Female	c7a@i0q7Ux5od5FFmTGXPyXVMWU	60y.o.	NotHispanicorLatino[1]	MyChart	yes	yes	60	European-Americ	50-69
WhiteorCaucasian	Female	UDEiXCoHkweszNb@pS72tXpHCEk	68y.o.	NotHispanicorLatino[1]	MyChart	yes	yes	66	European-Americ	50-69
WhiteorCaucasian	Male	AFyWPsVpdFoOI4sTpXnW7wyGVEI	64y.o.	NotHispanicorLatino[1]	MyChart	yes	yes	63	European-Americ	50-69
WhiteorCaucasian	Female	jiQgCovf6063~KVY94IuTprv5Vg	66y.o.	NotHispanicorLatino[1]	MyChart	yes	yes	66	European-Americ	50-69
WhiteorCaucasian	Male	gkN@Edc6qSEOdCOKBCazOP4pKoY	70y.o.	NotHispanicorLatino[1]	MyChart	yes	yes	69	European-Americ	>69
BlackorAfricanAmerican	Female	XLtxDucFr7V@ft49p7bOaXBSoxY	38y.o.	NotHispanicorLatino[1]	MyChart	yes	No,	36	African-American	35-49
WhiteorCaucasian	Female	KmlUoJwJcgnEE6QhMnAUBdqnWq0	66y.o.	NotHispanicorLatino[1]	MyChart	yes	yes	66	European-Americ	50-69
WhiteorCaucasian	Female	pcIPqKxdM3t7iY440UoXrzijSII	46y.o.	Unknown[3]	MyChart	No,	No,	45	European-Americ	35-49
WhiteorCaucasian	Male	@vsGgA0VyrYkLvpPuW7WEVpuSs0	60y.o.	NotHispanicorLatino[1]	MyChart	yes	yes	60	European-Americ	50-69
WhiteorCaucasian	Male	hErzIAxqNv2YqCVbumNO6RLkBAE	74y.o.	NotHispanicorLatino[1]	MyChart	yes	yes	72	European-Americ	>69
BlackorAfricanAmerican	Female	khE5dtiAevqK4YKVxrHePziH44E	51y.o.	NotHispanicorLatino[1]	MyChart	yes	yes	51	African-American	50-69
BlackorAfricanAmerican	Female	7Ve5dwHio6ctO2NjHPEHkWbxItQ	38y.o.	NotHispanicorLatino[1]	MyChart	No,	No,	39	African-American	35-49
BlackorAfricanAmerican	Female	xemlDYL@TlixHBhEy8e1YtcuHvE	58y.o.	NotHispanicorLatino[1]	MyChart	No,	yes	57	African-American	50-69
BlackorAfricanAmerican	Female	zD5txsaanO7mJ8Lkyj1G7snmOgY	49y.o.	NotHispanicorLatino[1]	MyChart	yes	yes	48	African-American	35-49
WhiteorCaucasian	Male	cemwqYL5y6Po~66BaHGfC2vRVpE	47y.o.	NotHispanicorLatino[1]	MyChart	yes	yes	48	European-Americ	35-49
WhiteorCaucasian	Female	Ri5NvAlRkuAYj~edlknQUqOIffM	47y.o.	NotHispanicorLatino[1]	MyChart	No,	No,	48	European-Americ	35-49
WhiteorCaucasian	Female	pK7bnySPDhCk0Gd~JKSQLc0KAlU	67y.o.	NotHispanicorLatino[1]	MyChart	yes	yes	66	European-Americ	50-69
Other	Female	INaeWn~Gn~Q48EqGKAgNphURWqU	66y.o.	NotHispanicorLatino[1]	MyChart	yes	yes	66	other	50-69
BlackorAfricanAmerican	Female	d6R4QIROxVZ6EbMULkjKiRSa5e0	Deceased(66y.o.)	NotHispanicorLatino[1]	MyChart	yes	yes		African-American
BlackorAfricanAmerican	Female	4rW3DUBwt9UOw4Q5~IE909hxHUA	73y.o.	NotHispanicorLatino[1]	MyChart	yes	yes	75	African-American	>69
WhiteorCaucasian	Female	wPV26WgcR8DbhXClc4h28loyrPc	65y.o.	NotHispanicorLatino[1]	MyChart	yes	yes	63	European-Americ	50-69
BlackorAfricanAmerican	Female	inPC1oEw1p4nY5lZSuBd5pOS84U	38y.o.	NotHispanicorLatino[1]	MyChart	yes	yes	36	African-American	35-49
WhiteorCaucasian	Female	sDffTp93hyH4KOR4mRq0nFVmeNE	61y.o.	NotHispanicorLatino[1]	MyChart	yes	yes	60	European-Americ	50-69
BlackorAfricanAmerican	Female	6MQB~V1mVA3bCnQEdxOqCxyO0wU	38y.o.	NotHispanicorLatino[1]	MyChart	No,	No,	36	African-American	35-49
Other	Male	uuDJGu95Pnt@YCmiTytCsjlxscs	40y.o.	NotHispanicorLatino[1]	MyChart	yes	yes	39	other	35-49
WhiteorCaucasian	Male	n4VPe0cFG8E5@LBWuMhxpFwh7sk	57y.o.	NotHispanicorLatino[1]	MyChart	No,	yes	57	European-Americ	50-69
BlackorAfricanAmerican	Female	@@10Ksn6~GqmxLm~jyNO0BVfVBw	38y.o.	NotHispanicorLatino[1]	MyChart	No,	No,	36	African-American	35-49
WhiteorCaucasian	Female	u9RJHecDmAK7YiB8xNDuvlhTGgY	55y.o.	NotHispanicorLatino[1]	MyChart	yes	yes	54	European-Americ	50-69
BlackorAfricanAmerican	Female	HWTePfSA7r5YHPnEpRcb8NHepZ0	38y.o.	NotHispanicorLatino[1]	MyChart	No,	No,	36	African-American	35-49
BlackorAfricanAmerican	Female	9jdtfJbpv9blNiNojw0e7S7p8@Q	38y.o.	NotHispanicorLatino[1]	MyChart	yes	yes	36	African-American	35-49
BlackorAfricanAmerican	Female	K4n~DmmZ~0LONosPS8O@9NwY1dE	59y.o.	NotHispanicorLatino[1]	MyChart	yes	yes	57	African-American	50-69
WhiteorCaucasian	Female	J7yRKdFW~zNoK7ZSoAKZcs4MPkk	38y.o.	NotHispanicorLatino[1]	MyChart	yes	yes	36	European-Americ	35-49
BlackorAfricanAmerican	Female	Fy~SscJtpDbJQIlrlUVHCGLFxs8	38y.o.	NotHispanicorLatino[1]	MyChart	yes	yes	36	African-American	35-49
WhiteorCaucasian	Male	Zgm2Pi~u56LN4l8FkYDqljUQ2WM	83y.o.	NotHispanicorLatino[1]	MyChart	yes	yes	81	European-Americ	>69
WhiteorCaucasian	Female	03H0BNovTtvf~ugRX9P6PG3eh5Q	52y.o.	NotHispanicorLatino[1]	MyChart	No,	yes	51	European-Americ	50-69
WhiteorCaucasian	Female	B@7lV8fAlyAMu6Wzpem9gl8VfPw	59y.o.	NotHispanicorLatino[1]	MyChart	yes	yes	60	European-Americ	50-69
WhiteorCaucasian	Male	Ck7ouOW2tlXR7y4Jdu0MYZ3W3dw	66y.o.	NotHispanicorLatino[1]	MyChart	No,	yes	66	European-Americ	50-69
WhiteorCaucasian	Female	VoRHpOpR2spO2zyAMznYjsnHyVs	38y.o.	NotHispanicorLatino[1]	MyChart	yes	yes	36	European-Americ	35-49
WhiteorCaucasian	Male	bZDb9Ftw~158J4NFw0xfuTUMxQc	61y.o.	NotHispanicorLatino[1]	MyChart	yes	yes	60	European-Americ	50-69
WhiteorCaucasian	Female	29Y@rhzUY8~sEXGrla7~nHFqH4w	67y.o.	NotHispanicorLatino[1]	MyChart	No,	No,	66	European-Americ	50-69
BlackorAfricanAmerican	Female	X0c3wf~hkMUzfP3sni6FdtjYeqY	38y.o.	NotHispanicorLatino[1]	MyChart	yes	yes	36	African-American	35-49
Other	Male	FGxpacpMR8dwCql1VxO~8f1bSyk	46y.o.	NotHispanicorLatino[1]	MyChart	yes	yes	45	other	35-49
WhiteorCaucasian	Female	ulVWo6EE3R3odP~bhIWRqLk7NVU	60y.o.	NotHispanicorLatino[1]	MyChart	yes	yes	60	European-Americ	50-69
WhiteorCaucasian	Female	INLAiMC~jcNeNhdFqCR0jwEwBjA	61y.o.	NotHispanicorLatino[1]	MyChart	No,	yes	60	European-Americ	50-69
WhiteorCaucasian	Male	41IUgusD2GORtTX4ZTkHD7znwa4	74y.o.	NotHispanicorLatino[1]	MyChart	yes	yes	75	European-Americ	>69
WhiteorCaucasian	Male	WLHMuYK8sLkqOxbQm53jMYhhpew	38y.o.	NotHispanicorLatino[1]	MyChart	yes	yes	39	European-Americ	35-49
BlackorAfricanAmerican	Female	nQVzkkPiiCjLcfZLJc5uwCN6gC0	52y.o.	NotHispanicorLatino[1]	MyChart	No,	No,	51	African-American	50-69
WhiteorCaucasian	Male	FnvkGq6BkYz9CgsD14dslswqw5Y	81y.o.	NotHispanicorLatino[1]	MyChart	yes	yes	81	European-Americ	>69
WhiteorCaucasian	Female	kI8d~B3~LwUntUcYYsRJ2h1X9rw	65y.o.	NotHispanicorLatino[1]	MyChart	yes	yes	63	European-Americ	50-69
WhiteorCaucasian	Female	pc~vz3kf5iITGYdaX4Sc0HWOu04	42y.o.	NotHispanicorLatino[1]	MyChart	yes	No,	42	European-Americ	35-49
WhiteorCaucasian	Female	Hy6@~3iI9q@MVMJCpcD4sXq@HU8	63y.o.	NotHispanicorLatino[1]	MyChart	yes	yes	63	European-Americ	50-69
BlackorAfricanAmerican	Female	pWQFH37smGJfnhAtDjKVHH1H8tA	54y.o.	NotHispanicorLatino[1]	MyChart	yes	yes	54	African-American	50-69
WhiteorCaucasian	Female	9Wn9ybrDHjap9kSl@CYs1GK0iDs	48y.o.	NotHispanicorLatino[1]	MyChart	No,	No,	48	European-Americ	35-49
BlackorAfricanAmerican	Female	dDWzGZ0R0kaxySVPTYE3BlcX@OA	39y.o.	NotHispanicorLatino[1]	MyChart	No,	No,	39	African-American	35-49
WhiteorCaucasian	Female	ekRIE8IR7Osqtuz~Ys29g3J4Zh8	69y.o.	NotHispanicorLatino[1]	MyChart	yes	yes	69	European-Americ	>69
WhiteorCaucasian	Female	WqFeypAAlcCbEik@d38rcATi8ok	67y.o.	NotHispanicorLatino[1]	MyChart	yes	yes	66	European-Americ	50-69
WhiteorCaucasian	Female	TgaZT9GpGRs5tKx7FUxnNI6Dbjg	68y.o.	NotHispanicorLatino[1]	MyChart	No,	No,	69	European-Americ	>69
WhiteorCaucasian	Female	J@XJIBsQVMG5OFaJD8O9BKN1KeI	93y.o.	NotHispanicorLatino[1]	MyChart	yes	yes	-9	European-Americ
WhiteorCaucasian	Male	34mawg1cDqBZIL0heXFtssGt7Jk	Deceased(71y.o.)	NotHispanicorLatino[1]	MyChart	yes	yes		European-Americ
BlackorAfricanAmerican	Male	sUldsWhduii1KXGUkiHksREgfd0	38y.o.	NotHispanicorLatino[1]	MyChart	yes	yes	36	African-American	35-49
BlackorAfricanAmerican	Female	lF13QWCCy~XX3oaMyNYdOUAhMYM	38y.o.	NotHispanicorLatino[1]	MyChart	yes	yes	36	African-American	35-49
BlackorAfricanAmerican	Female	9HmvniUUmj5VVTOF2J02fHgqccA	38y.o.	NotHispanicorLatino[1]	MyChart	yes	yes	36	African-American	35-49
WhiteorCaucasian	Female	vG@AaJEqsLydqMo2fyVhGG1rMgo	43y.o.	NotHispanicorLatino[1]	MyChart	yes	yes	42	European-Americ	35-49
WhiteorCaucasian	Female	Zxo6q~zQfGUWRXRqppdV7ITI90k	65y.o.	NotHispanicorLatino[1]	MyChart	yes	No,	66	European-Americ	50-69
WhiteorCaucasian	Female	ldGoXvgLk4cmcLwpbcuwFQ0MEns	54y.o.	NotHispanicorLatino[1]	MyChart	yes	yes	54	European-Americ	50-69
BlackorAfricanAmerican	Female	vWT2LpBlsbM4GkMGzA8Ez5vAGMQ	38y.o.	NotHispanicorLatino[1]	MyChart	No,	yes	36	African-American	35-49
BlackorAfricanAmerican	Female	gr~sWTGkppAzSocsPd6zp74hLYQ	61y.o.	NotHispanicorLatino[1]	MyChart	yes	yes	60	African-American	50-69
WhiteorCaucasian	Female	TJSr5mvtuKk2Wvf18WlsuSAFieM	61y.o.	NotHispanicorLatino[1]	MyChart	No,	No,	60	European-Americ	50-69
WhiteorCaucasian	Male	MrRssFawqjcULrOMvB@1E3ReqMs	69y.o.	NotHispanicorLatino[1]	MyChart	yes	yes	69	European-Americ	>69
BlackorAfricanAmerican	Female	z75xa9qifx85ngI4sW0~F8eVE4A	38y.o.	NotHispanicorLatino[1]	MyChart	No,	No,	36	African-American	35-49
BlackorAfricanAmerican	Female	x3e8APsUJz098Jb@ZyfzxQtr1RA	65y.o.	NotHispanicorLatino[1]	MyChart	No,	yes	63	African-American	50-69
WhiteorCaucasian	Female	lnpTX~AKzTGU6ImN8mSmdvBYzPI	38y.o.	NotHispanicorLatino[1]	MyChart	yes	yes	36	European-Americ	35-49
WhiteorCaucasian	Male	6DgXzNfd6lLE8jeEguEjK6cfszs	43y.o.	NotHispanicorLatino[1]	MyChart	No,	yes	42	European-Americ	35-49
WhiteorCaucasian	Male	7dM5stbC2KXTdyi8noTx7ciCpRM	84y.o.	NotHispanicorLatino[1]	MyChart	yes	No,	84	European-Americ	>69
WhiteorCaucasian	Male	oJ0bo16bLcO2sledA~orB22Us3Y	63y.o.	NotHispanicorLatino[1]	MyChart	yes	yes	63	European-Americ	50-69
BlackorAfricanAmerican	Male	62U9Atkt4Mmvx~gnD5M5Z4SZC9w	75y.o.	NotHispanicorLatino[1]	MyChart	yes	yes	75	African-American	>69
WhiteorCaucasian	Male	S@iHYAKfXF3BeL0FrnxWNzVwR2M	57y.o.	NotHispanicorLatino[1]	MyChart	No,	yes	57	European-Americ	50-69
BlackorAfricanAmerican	Female	ftjtdSXoQlVQFLAan9JGv8j@LKA	86y.o.	NotHispanicorLatino[1]	MyChart	No,	No,	-15	African-American
WhiteorCaucasian	Male	M1Sz0lxjwb4Sd4xbCkqummVRvJI	78y.o.	NotHispanicorLatino[1]	MyChart	yes	No,	78	European-Americ	>69
WhiteorCaucasian	Female	VBFg77Q4lC6NQkHchdMdzhrCpIQ	65y.o.	NotHispanicorLatino[1]	MyChart	No,	No,	66	European-Americ	50-69
BlackorAfricanAmerican	Female	0WnXZ7RSYUTH3jaqxD5MGL@x9t0	56y.o.	NotHispanicorLatino[1]	MyChart	No,	yes	57	African-American	50-69
WhiteorCaucasian	Female	0IKxn7m40Pm8UW2qj4BjeizMsJ0	55y.o.	NotHispanicorLatino[1]	MyChart	No,	yes	54	European-Americ	50-69
BlackorAfricanAmerican	Female	qdttaja@oX9a3yQT~HxhzKvmpi8	55y.o.	NotHispanicorLatino[1]	MyChart	No,	No,	54	African-American	50-69
BlackorAfricanAmerican	Female	oSKpJR6SoYT@~xHMnvQK81wva0U	38y.o.	NotHispanicorLatino[1]	MyChart	yes	No,	36	African-American	35-49
WhiteorCaucasian	Female	Fy0SA~bqGz3gqWAE1z~PIc4MG3o	63y.o.	NotHispanicorLatino[1]	MyChart	yes	yes	63	European-Americ	50-69
BlackorAfricanAmerican	Male	fnt1SPSIh74G~0O4bt3hQL12H5o	58y.o.	NotHispanicorLatino[1]	MyChart	No,	No,	57	African-American	50-69
WhiteorCaucasian	Male	VyjbcEmcVVJp6QaLWnjSIHujtyM	66y.o.	NotHispanicorLatino[1]	MyChart	yes	yes	66	European-Americ	50-69
BlackorAfricanAmerican	Female	sefPlaWgEQFZWRSz1kSJMZjG11g	40y.o.	NotHispanicorLatino[1]	MyChart	No,	yes	39	African-American	35-49
WhiteorCaucasian	Male	ARpNocbc15Fk@ZxyIv29YcQ3J3o	76y.o.	NotHispanicorLatino[1]	MyChart	yes	yes	75	European-Americ	>69
WhiteorCaucasian	Female	97odCOcEEJNDhwRFCqTRSq1JY0M	55y.o.	NotHispanicorLatino[1]	MyChart	No,	No,	54	European-Americ	50-69
WhiteorCaucasian	Female	u1OLP~Ijr~NvxSg@QBGX7c2sr@A	56y.o.	NotHispanicorLatino[1]	MyChart	yes	yes	57	European-Americ	50-69
WhiteorCaucasian	Female	@ppAQSckme0CUM@VoJJX48ClQXw	64y.o.	NotHispanicorLatino[1]	MyChart	yes	No,	63	European-Americ	50-69
BlackorAfricanAmerican	Female	RaYEUXg0wWdyB8HazVEtMKSbJPg	65y.o.	Unknown[3]	MyChart	yes	yes	63	African-American	50-69
BlackorAfricanAmerican	Female	Ab2SlUEzkbTNp6v4MGkvo7E1MnE	74y.o.	NotHispanicorLatino[1]	MyChart	yes	No,	72	African-American	>69
BlackorAfricanAmerican	Female	3kuP5dKQTshrz7dgQnYUtr@d@mg	38y.o.	NotHispanicorLatino[1]	MyChart	No,	No,	39	African-American	35-49
WhiteorCaucasian	Female	vFHpI6RDQA~3bs9CZX~VwfpYwyw	68y.o.	NotHispanicorLatino[1]	MyChart	yes	yes	66	European-Americ	50-69
WhiteorCaucasian	Female	HqQmtPyXAdrpyRfLXGV3qlb6jPg	65y.o.	NotHispanicorLatino[1]	MyChart	yes	No,	63	European-Americ	50-69
WhiteorCaucasian	Male	EzN7@2~L2mh8p~ubJ3~SXt7Uz8I	59y.o.	NotHispanicorLatino[1]	MyChart	yes	yes	57	European-Americ	50-69
BlackorAfricanAmerican	Female	39mxX~7t5Sj~GdKTpXf5ZvX@H8w	37y.o.	NotHispanicorLatino[1]	MyChart	yes	yes	36	African-American	35-49
WhiteorCaucasian	Female	expPUHgEabssuCNml6dw0HV9VfA	65y.o.	NotHispanicorLatino[1]	MyChart	yes	No,	63	European-Americ	50-69
WhiteorCaucasian	Male	Rj2cqdo9RQs88s97Z42Gqc9zvVg	63y.o.	NotHispanicorLatino[1]	MyChart	yes	yes	63	European-Americ	50-69
BlackorAfricanAmerican	Female	0Ax5c5AFNGd0dghrBF2kpUgh8HI	46y.o.	NotHispanicorLatino[1]	MyChart	yes	yes	45	African-American	35-49
BlackorAfricanAmerican	Male	e@yltL15JU~UPnpwB7m41h1re30	37y.o.	NotHispanicorLatino[1]	MyChart	yes	yes	36	African-American	35-49
WhiteorCaucasian	Male	okddS@ngX8wcFC2mYufScldN1RQ	69y.o.	NotHispanicorLatino[1]	MyChart	yes	No,	69	European-Americ	>69
WhiteorCaucasian	Female	R1yG6xQdj7shZxdbcsqWpX6O7S0	66y.o.	NotHispanicorLatino[1]	MyChart	yes	yes	66	European-Americ	50-69
WhiteorCaucasian	Female	Obz6MZoSNUiYPS8tnhwMOpheeSQ	60y.o.	Unknown[3]	MyChart	yes	yes	60	European-Americ	50-69
WhiteorCaucasian	Female	6eEaX9LMGsowcGV~etLD@cFfGlE	38y.o.	NotHispanicorLatino[1]	MyChart	No,	No,	36	European-Americ	35-49
WhiteorCaucasian	Female	RPJwWUcndCWeCtUobDc7SwhSAdc	87y.o.	NotHispanicorLatino[1]	MyChart	yes	yes	-15	European-Americ
BlackorAfricanAmerican	Female	FUNfc@IsWnfOz9wzr1HfoAqKTz0	55y.o.	NotHispanicorLatino[1]	MyChart	yes	yes	54	African-American	50-69
WhiteorCaucasian	Female	x1F6COgQqTluW@HIBtsYHfhSOBo	44y.o.	NotHispanicorLatino[1]	MyChart	yes	yes	45	European-Americ	35-49
BlackorAfricanAmerican	Female	740UAbLnCgH7uBsJfDewF~ZzUo4	59y.o.	NotHispanicorLatino[1]	MyChart	yes	yes	57	African-American	50-69
BlackorAfricanAmerican	Female	AZNB02LPWctSBwNAjaRN5PSthCM	83y.o.	NotHispanicorLatino[1]	MyChart	No,	No,	81	African-American	>69
WhiteorCaucasian	Female	MXJDA4gsluomWzq6VNVZmWQpajw	60y.o.	NotHispanicorLatino[1]	MyChart	yes	No,	60	European-Americ	50-69
WhiteorCaucasian	Female	YUW2RW6lLetEwRSMmBMgAeJl3qE	62y.o.	NotHispanicorLatino[1]	MyChart	No,	yes	63	European-Americ	50-69
WhiteorCaucasian	Female	@~k7F1SbQaqtGOzZ5WC9VDx936s	64y.o.	NotHispanicorLatino[1]	MyChart	yes	yes	63	European-Americ	50-69
WhiteorCaucasian	Female	kAxkbbEC9EJUxtgpGZEP3JqhaAA	64y.o.	NotHispanicorLatino[1]	MyChart	yes	yes	63	European-Americ	50-69
BlackorAfricanAmerican	Female	dbBqN6XPhot3I57fdrMl85h05@Q	56y.o.	NotHispanicorLatino[1]	MyChart	yes	yes	57	African-American	50-69
BlackorAfricanAmerican	Female	dfSQcp09JuSA3MPzNgCyN~E1wYk	64y.o.	NotHispanicorLatino[1]	MyChart	No,	No,	63	African-American	50-69
WhiteorCaucasian	Male	yOU6rJ~yNzN5vApvVPqsv@B7hr0	73y.o.	NotHispanicorLatino[1]	MyChart	yes	yes	72	European-Americ	>69
WhiteorCaucasian	Male	dzQImSH0SLugETsgZB0wr2Sssfc	59y.o.	NotHispanicorLatino[1]	MyChart	yes	yes	57	European-Americ	50-69
BlackorAfricanAmerican	Female	vL7GoQfXIhG4mffcAf~4MYmppRQ	72y.o.	NotHispanicorLatino[1]	MyChart	No,	yes	72	African-American	>69
BlackorAfricanAmerican	Female	wd3qknpU4S6NCP30drFwbbuwjuc	61y.o.	NotHispanicorLatino[1]	MyChart	yes	yes	60	African-American	50-69
BlackorAfricanAmerican	Female	51WgMOaOWT2W4geEmi2IAki5kuE	82y.o.	NotHispanicorLatino[1]	MyChart	No,	No,	81	African-American	>69
WhiteorCaucasian	Female	HNVK5JEeZHyOMJZihaETpg788w4	64y.o.	NotHispanicorLatino[1]	MyChart	No,	yes	63	European-Americ	50-69
WhiteorCaucasian	Female	X~ZjOlKJehZhhFew@g~@hXzjLGM	57y.o.	NotHispanicorLatino[1]	MyChart	yes	yes	57	European-Americ	50-69
WhiteorCaucasian	Female	kiWz4L0HLRa~yRTQiiYi1akACr4	64y.o.	NotHispanicorLatino[1]	MyChart	yes	yes	63	European-Americ	50-69
WhiteorCaucasian	Female	4S~hgEp6ehLE6mWkebSzcEa2A3s	69y.o.	NotHispanicorLatino[1]	MyChart	yes	yes	69	European-Americ	>69
WhiteorCaucasian	Male	YOsNdVgKeoXohoE4LV6zyjHZVWI	69y.o.	NotHispanicorLatino[1]	MyChart	yes	yes	69	European-Americ	>69
WhiteorCaucasian	Female	n6nyk1ze2piYznE2cIHuoLiJBl8	63y.o.	NotHispanicorLatino[1]	MyChart	No,	No,	63	European-Americ	50-69
BlackorAfricanAmerican	Male	AAf5M4PviULeEp8qK3T56bxqMnc	62y.o.	NotHispanicorLatino[1]	MyChart	yes	yes	60	African-American	50-69
WhiteorCaucasian	Female	V0xPr@SL0NZe1QAhVE8ZH7EUNEo	63y.o.	NotHispanicorLatino[1]	MyChart	yes	yes	63	European-Americ	50-69
WhiteorCaucasian	Female	76FdmwhnF8F5Oc0jmjCOfJckvO0	60y.o.	NotHispanicorLatino[1]	MyChart	yes	yes	60	European-Americ	50-69
WhiteorCaucasian	Female	Hd~Tfpt0xDmoUkA0~c4kNRf~u5k	37y.o.	NotHispanicorLatino[1]	MyChart	yes	yes	36	European-Americ	35-49
BlackorAfricanAmerican	Female	ymA6AAWxy7JDWo9rQKVHAeDkKeo	58y.o.	NotHispanicorLatino[1]	MyChart	yes	yes	57	African-American	50-69
WhiteorCaucasian	Female	EG9UcNj0hkM8wJ0y9Ug8E88Wu6E	66y.o.	NotHispanicorLatino[1]	MyChart	yes	yes	66	European-Americ	50-69
WhiteorCaucasian	Female	~1F8M3WcJ3WtMCIDlYi5e58DW9k	68y.o.	NotHispanicorLatino[1]	MyChart	yes	yes	66	European-Americ	50-69
WhiteorCaucasian	Male	osXZdHMMpo36nuxAsS8K7PgmZKc	49y.o.	NotHispanicorLatino[1]	MyChart	yes	yes	48	European-Americ	35-49
BlackorAfricanAmerican	Male	tHhvKgsts5jMJaGu7uI5~yeSnKM	44y.o.	NotHispanicorLatino[1]	MyChart	No,	No,	42	African-American	35-49
BlackorAfricanAmerican	Female	9d8U2cAHKdZ00doXgMfSZK8uiCw	58y.o.	NotHispanicorLatino[1]	MyChart	No,	yes	57	African-American	50-69
BlackorAfricanAmerican	Female	DBRyI1TkogSU8Y8bgZBFbsg47hU	52y.o.	NotHispanicorLatino[1]	MyChart	yes	yes	51	African-American	50-69
BlackorAfricanAmerican	Female	r1tarBlEADF@q4QtmjsWVibefSE	37y.o.	NotHispanicorLatino[1]	MyChart	No,	No,	36	African-American	35-49
WhiteorCaucasian	Female	B5ExBruX0tiHNJLLiPNe9T9jSWY	65y.o.	NotHispanicorLatino[1]	MyChart	yes	yes	63	European-Americ	50-69
WhiteorCaucasian	Female	tZmHc4Qx4jiNVSygOIlJfTK8Lxc	56y.o.	NotHispanicorLatino[1]	MyChart	yes	No,	54	European-Americ	50-69
BlackorAfricanAmerican	Female	o@evlazXQ~WTsTo6Cgr7EXNF~wg	60y.o.	NotHispanicorLatino[1]	MyChart	yes	yes	60	African-American	50-69
WhiteorCaucasian	Male	Zbdzn9eKjI7~nF6SnJRQeTaEKgY	72y.o.	NotHispanicorLatino[1]	MyChart	yes	No,	72	European-Americ	>69
BlackorAfricanAmerican	Female	CIhABsemzRntgk6ndOWjL9bOW9M	57y.o.	NotHispanicorLatino[1]	MyChart	yes	yes	57	African-American	50-69
WhiteorCaucasian	Female	FzlQmoh7DB2Nue4nDDHrkZJ@mI8	60y.o.	NotHispanicorLatino[1]	MyChart	No,	yes	60	European-Americ	50-69
WhiteorCaucasian	Female	2Fe5nfRVxXtBZZ0tnV9Uw4zCkcA	76y.o.	NotHispanicorLatino[1]	MyChart	yes	yes	75	European-Americ	>69
WhiteorCaucasian	Female	NMrNwXOrPDzzGmQgSV7iawwxy4w	38y.o.	NotHispanicorLatino[1]	MyChart	yes	No,	36	European-Americ	35-49
WhiteorCaucasian	Male	FuAvs2PXVwWSw2GjAcLsUkqmZyA	Deceased(80y.o.)	NotHispanicorLatino[1]	MyChart	yes	yes		European-Americ
WhiteorCaucasian	Female	2ZBk4@7Bdk4KIqiwT3@ZoEhgDtA	56y.o.	NotHispanicorLatino[1]	MyChart	yes	yes	54	European-Americ	50-69
WhiteorCaucasian	Female	dCHdzR~~~xRb9AHs6tKXTrph4uo	63y.o.	NotHispanicorLatino[1]	MyChart	yes	yes	63	European-Americ	50-69
WhiteorCaucasian	Female	aP1dBeAFx5Ty64pPP5UtNHEsOJE	67y.o.	NotHispanicorLatino[1]	MyChart	yes	No,	66	European-Americ	50-69
BlackorAfricanAmerican	Female	3Bravq3ahY69eFdumuoJmvVuhrQ	56y.o.	NotHispanicorLatino[1]	MyChart	No,	No,	54	African-American	50-69
BlackorAfricanAmerican	Female	Y21GCNk85lw6Dz7WfrXaNmJvzd0	37y.o.	NotHispanicorLatino[1]	MyChart	yes	yes	36	African-American	35-49
WhiteorCaucasian	Female	fm0HWav3i0kIYudyhKzp3ZrkJjA	37y.o.	NotHispanicorLatino[1]	MyChart	yes	yes	36	European-Americ	35-49
BlackorAfricanAmerican	Female	aMywj~UI4OrCJ83r6wPK~kPn7wo	61y.o.	NotHispanicorLatino[1]	MyChart	No,	No,	60	African-American	50-69
WhiteorCaucasian	Male	Ffi7OEBSLG2lqxBfxs0ycJJfQhQ	81y.o.	NotHispanicorLatino[1]	MyChart	yes	yes	81	European-Americ	>69
BlackorAfricanAmerican	Female	CUvv5N65FPHhlw@6IbwktGJ~AIk	51y.o.	NotHispanicorLatino[1]	MyChart	yes	yes	51	African-American	50-69
WhiteorCaucasian	Female	lXHm28ieqPNfsUxlPP@q7Q5hkXw	37y.o.	NotHispanicorLatino[1]	MyChart	No,	No,	36	European-Americ	35-49
WhiteorCaucasian	Female	@YV9VZ@lk~ofBQp3lnI~qdg2lLg	55y.o.	NotHispanicorLatino[1]	MyChart	yes	yes	54	European-Americ	50-69
WhiteorCaucasian	Female	Grhpkd~UJ86330JyjtVZPy3YkZ4	61y.o.	NotHispanicorLatino[1]	MyChart	yes	yes	60	European-Americ	50-69
WhiteorCaucasian	Male	wZLfUziozAM7TgWhhta9xrspIpY	48y.o.	NotHispanicorLatino[1]	MyChart	yes	yes	48	European-Americ	35-49
BlackorAfricanAmerican	Female	sx7~qCYkKssRi3uqayKdwwVxAPE	57y.o.	NotHispanicorLatino[1]	MyChart	No,	No,	57	African-American	50-69
WhiteorCaucasian	Female	thH6dM7IVapUB0YrKVAaTuBWk2M	52y.o.	NotHispanicorLatino[1]	MyChart	yes	yes	51	European-Americ	50-69
BlackorAfricanAmerican	Female	xxpKHUk6DEnbBdphNvVpe6AAjB8	63y.o.	NotHispanicorLatino[1]	MyChart	yes	No,	63	African-American	50-69
WhiteorCaucasian	Female	q@ZXl7srmdFpyH74MrHdnh6kM~Y	56y.o.	NotHispanicorLatino[1]	MyChart	No,	No,	54	European-Americ	50-69
BlackorAfricanAmerican	Female	4OLtDxFLwPojCbZ~Cd4j9b9lqnw	37y.o.	Unknown[3]	MyChart	yes	No,	36	African-American	35-49
BlackorAfricanAmerican	Female	SRWm5tbxepPN8SM0E5r~JejZYlA	56y.o.	NotHispanicorLatino[1]	MyChart	No,	yes	54	African-American	50-69
WhiteorCaucasian	Female	lFoIQQ3piSA08doPK5FU9GL3Vy4	65y.o.	NotHispanicorLatino[1]	MyChart	yes	No,	63	European-Americ	50-69
WhiteorCaucasian	Female	1JgyzTEOTD4NClrm7A8K4~b93gw	67y.o.	NotHispanicorLatino[1]	MyChart	yes	yes	66	European-Americ	50-69
WhiteorCaucasian	Male	PquTg5l9B5t5uRgwmMZzvMyx2Ow	72y.o.	NotHispanicorLatino[1]	MyChart	yes	No,	72	European-Americ	>69
WhiteorCaucasian	Male	3ccqO1TRhH2fprkSc4@dy1LUkIc	77y.o.	NotHispanicorLatino[1]	MyChart	yes	yes	75	European-Americ	>69
WhiteorCaucasian	Male	~jDb9fH9yOdRbJvTJMv8bj3IrpA	68y.o.	NotHispanicorLatino[1]	MyChart	yes	yes	66	European-Americ	50-69
BlackorAfricanAmerican	Female	vQWXonjiHYEfks8TsEAQgQFyEtE	37y.o.	NotHispanicorLatino[1]	MyChart	No,	No,	36	African-American	35-49
BlackorAfricanAmerican	Male	7my9Ljw~MHXZYe~iw04UE@Vi4nw	59y.o.	NotHispanicorLatino[1]	MyChart	No,	yes	60	African-American	50-69
BlackorAfricanAmerican	Female	yT4VH8ddMFE51H8ziDlTrxs9SrY	37y.o.	NotHispanicorLatino[1]	MyChart	No,	No,	36	African-American	35-49
WhiteorCaucasian	Female	S01TYcp4VK24HGk2o7kPcPwxWBE	62y.o.	NotHispanicorLatino[1]	MyChart	yes	yes	60	European-Americ	50-69
WhiteorCaucasian	Female	1qUl@3muV4XUL8Y3zlf6qtM8ACo	84y.o.	NotHispanicorLatino[1]	MyChart	yes	yes	84	European-Americ	>69
WhiteorCaucasian	Female	4IW4LdOqkCBHsTbv8hVO9GAsJOU	58y.o.	NotHispanicorLatino[1]	MyChart	No,	No,	57	European-Americ	50-69
WhiteorCaucasian	Male	k~c@U3UppJwZxAIgLC2p61FMw9E	66y.o.	NotHispanicorLatino[1]	MyChart	yes	yes	66	European-Americ	50-69
WhiteorCaucasian	Female	sbwmgZvYUSb@MEME9Tuh34WGvPY	46y.o.	NotHispanicorLatino[1]	MyChart	yes	yes	45	European-Americ	35-49
WhiteorCaucasian	Male	i6dW9iQKl8iGm5SDaHpdMK8B9PE	74y.o.	NotHispanicorLatino[1]	MyChart	yes	No,	72	European-Americ	>69
WhiteorCaucasian	Female	76GvQQN85R~4SxofX94CKGR5Lmc	59y.o.	NotHispanicorLatino[1]	MyChart	yes	yes	57	European-Americ	50-69
WhiteorCaucasian	Female	OXdjA9~aMkQwaKtPUU8MWphPX2M	37y.o.	NotHispanicorLatino[1]	MyChart	yes	yes	36	European-Americ	35-49
BlackorAfricanAmerican	Male	CvWEsOmRRXwPpq5KK1rY98IGhUY	37y.o.	NotHispanicorLatino[1]	MyChart	yes	yes	36	African-American	35-49
BlackorAfricanAmerican	Female	3egknJf~zyeuyhpV5Zke4wseiYg	51y.o.	NotHispanicorLatino[1]	MyChart	No,	yes	51	African-American	50-69
WhiteorCaucasian	Female	@ecfol5Im0aeolj3TbzEnlFQVAk	65y.o.	NotHispanicorLatino[1]	MyChart	yes	yes	63	European-Americ	50-69
BlackorAfricanAmerican	Male	6jAYOOuaqWQWaGwPBN8P7b1Wc5U	37y.o.	NotHispanicorLatino[1]	MyChart	yes	No,	36	African-American	35-49
WhiteorCaucasian	Female	3~iUBho@U6~Qg3Okz~dUx9MEH6g	59y.o.	NotHispanicorLatino[1]	MyChart	yes	No,	57	European-Americ	50-69
WhiteorCaucasian	Female	nzkfmo4wneHeKXe8tXzBUzAR2Vs	77y.o.	NotHispanicorLatino[1]	MyChart	No,	No,	78	European-Americ	>69
WhiteorCaucasian	Male	Rc2t3@tMKXh6BMSjleKHpb4zOHI	73y.o.	NotHispanicorLatino[1]	MyChart	yes	yes	72	European-Americ	>69
WhiteorCaucasian	Female	rSF8Jz2gP85c8SNrWs~HYjzV~6k	64y.o.	NotHispanicorLatino[1]	MyChart	No,	yes	63	European-Americ	50-69
WhiteorCaucasian	Male	yQ2G425CjxrBClG46O5HLYFj@uE	57y.o.	NotHispanicorLatino[1]	MyChart	yes	yes	57	European-Americ	50-69
WhiteorCaucasian	Female	3MXqtCxwJemoSPpZcQsFV6GWNWs	67y.o.	NotHispanicorLatino[1]	MyChart	yes	yes	66	European-Americ	50-69
WhiteorCaucasian	Male	7OiO@IY7LFl96UCvDHXOBnXHy0g	40y.o.	NotHispanicorLatino[1]	MyChart	yes	No,	39	European-Americ	35-49
WhiteorCaucasian	Female	BaD3ynis@56PjWrf6lNMrXNIBPI	68y.o.	NotHispanicorLatino[1]	MyChart	yes	yes	66	European-Americ	50-69
WhiteorCaucasian	Male	KG50UInhSgfxncr9SK4Awk02HBQ	73y.o.	NotHispanicorLatino[1]	MyChart	yes	yes	72	European-Americ	>69
WhiteorCaucasian	Male	CdXgMQ0jcXV5~84gwiAd1ShDahI	67y.o.	NotHispanicorLatino[1]	MyChart	yes	yes	66	European-Americ	50-69
BlackorAfricanAmerican	Female	1dhl1T@5rgP44YRStPc384j67RM	71y.o.	NotHispanicorLatino[1]	MyChart	yes	yes	69	African-American	>69
WhiteorCaucasian	Female	davzeu89oY~~rFAPgWyQl8UPGck	50y.o.	NotHispanicorLatino[1]	MyChart	yes	yes	48	European-Americ	35-49
WhiteorCaucasian	Female	gqiW9EtOyr7AFKdusRCZwpq4WrU	65y.o.	NotHispanicorLatino[1]	MyChart	yes	yes	66	European-Americ	50-69
WhiteorCaucasian	Female	lrux@ODwmiJdfzXhHUPvpoyC0JY	37y.o.	NotHispanicorLatino[1]	MyChart	No,	No,	36	European-Americ	35-49
WhiteorCaucasian	Male	g1J2jN3t8U13mAYjYz8~HdZb@6g	50y.o.	NotHispanicorLatino[1]	MyChart	yes	yes	51	European-Americ	50-69
WhiteorCaucasian	Male	ABKug2Ok~kEygbO713H~NDEdXkE	66y.o.	NotHispanicorLatino[1]	MyChart	yes	No,	66	European-Americ	50-69
BlackorAfricanAmerican	Female	uq~FjHZNSSu6Jh4rGxnzyIoFor4	48y.o.	NotHispanicorLatino[1]	MyChart	yes	yes	48	African-American	35-49
WhiteorCaucasian	Female	E0E0k4ISGbd~r61dni0AwhKRPLE	64y.o.	NotHispanicorLatino[1]	MyChart	yes	yes	63	European-Americ	50-69
WhiteorCaucasian	Female	v1jk@1lnQGYMldXzWejLUuaO9H4	64y.o.	NotHispanicorLatino[1]	MyChart	yes	yes	63	European-Americ	50-69
BlackorAfricanAmerican	Female	7~NQcoax1yJET@WD5cZFNVQSVXs	53y.o.	NotHispanicorLatino[1]	MyChart	yes	yes	51	African-American	50-69
WhiteorCaucasian	Male	24vshjsSO1kxafv39p40xAPRAPs	75y.o.	NotHispanicorLatino[1]	MyChart	yes	yes	75	European-Americ	>69
WhiteorCaucasian	Female	KQUE7Jlm9AcD1zHYs0cGbcBfNuo	58y.o.	NotHispanicorLatino[1]	MyChart	No,	No,	57	European-Americ	50-69
WhiteorCaucasian	Female	NfBKQzFMOilleniNzQ~OSNY8fQ8	74y.o.	NotHispanicorLatino[1]	MyChart	yes	yes	72	European-Americ	>69
BlackorAfricanAmerican	Female	esZ5S5XYPfd4s1UpD3PDjluUekI	37y.o.	NotHispanicorLatino[1]	MyChart	yes	yes	36	African-American	35-49
WhiteorCaucasian	Female	mAABdGBOKAbRLJhT@T@8px8PwGQ	83y.o.	NotHispanicorLatino[1]	MyChart	yes	yes	81	European-Americ	>69
WhiteorCaucasian	Male	d~y5@Ncb5ICz3szydRgzcxUC6I8	67y.o.	NotHispanicorLatino[1]	MyChart	yes	No,	66	European-Americ	50-69
WhiteorCaucasian	Female	A~cz4ost21I89ocfOekGqPUja1E	40y.o.	NotHispanicorLatino[1]	MyChart	yes	yes	39	European-Americ	35-49
WhiteorCaucasian	Male	KVB9pLMoCmJY8hI4gRr9gGJmWy0	74y.o.	NotHispanicorLatino[1]	MyChart	yes	yes	72	European-Americ	>69
BlackorAfricanAmerican	Female	GiaFpjh9ObNP0614Wd2XP1OY36Y	65y.o.	NotHispanicorLatino[1]	MyChart	No,	yes	63	African-American	50-69
WhiteorCaucasian	Female	BnI~1dIq9YrOIic8oUH2GxE5cH4	37y.o.	NotHispanicorLatino[1]	MyChart	yes	yes	36	European-Americ	35-49
BlackorAfricanAmerican	Female	jWJ94hExFShEjGo~5EuAYu5MQ2A	37y.o.	NotHispanicorLatino[1]	MyChart	No,	yes	36	African-American	35-49
WhiteorCaucasian	Female	4xkaodC1ZDFFSZxK7rQF1e2G4E4	84y.o.	NotHispanicorLatino[1]	MyChart	yes	No,	84	European-Americ	>69
WhiteorCaucasian	Female	iVUHd7mOpw~M6ZFAsum410g9k1M	64y.o.	NotHispanicorLatino[1]	MyChart	No,	yes	63	European-Americ	50-69
WhiteorCaucasian	Female	Y~wMl1s7IvXWg7kCxjeky@KCVPE	73y.o.	NotHispanicorLatino[1]	MyChart	No,	No,	72	European-Americ	>69
BlackorAfricanAmerican	Female	M29ORiFFhsdSeR3pDIbYmyV5wf0	46y.o.	NotHispanicorLatino[1]	MyChart	yes	yes	45	African-American	35-49
WhiteorCaucasian	Male	skbkOQln1HhPtGuvq9lAZEIWask	63y.o.	NotHispanicorLatino[1]	MyChart	yes	No,	63	European-Americ	50-69
WhiteorCaucasian	Male	1Rg4cVK36Zwkq9vzdwDSkXJJ1Q0	69y.o.	NotHispanicorLatino[1]	MyChart	No,	yes	69	European-Americ	>69
WhiteorCaucasian	Male	a3InQ5QrCsXFi2hm5xFmK5JdeDU	72y.o.	NotHispanicorLatino[1]	MyChart	yes	yes	72	European-Americ	>69
BlackorAfricanAmerican	Male	UclgY0NCglzuL7vu1V7QvXY3NBE	51y.o.	NotHispanicorLatino[1]	MyChart	yes	yes	51	African-American	50-69
WhiteorCaucasian	Male	07OTgerTvWEpRXszCUCLn~P~yQM	73y.o.	NotHispanicorLatino[1]	MyChart	yes	yes	72	European-Americ	>69
WhiteorCaucasian	Male	4GV4UOc76rCuxDUZxy0mFNhhBcw	Deceased(83y.o.)	NotHispanicorLatino[1]	MyChart	yes	yes		European-Americ
WhiteorCaucasian	Male	V5fyoYn1DD6dxgIufFt@QspK6L8	37y.o.	Unknown[3]	MyChart	yes	yes	36	European-Americ	35-49
WhiteorCaucasian	Female	Z~H@cNdmOhbmKLpdAzmKSFYham8	59y.o.	NotHispanicorLatino[1]	MyChart	yes	yes	57	European-Americ	50-69
WhiteorCaucasian	Female	BvzVHXSXJUmRCqt~41Ael@iXDlo	64y.o.	NotHispanicorLatino[1]	MyChart	yes	yes	63	European-Americ	50-69
WhiteorCaucasian	Male	df5MiH2OiqUH67pBG~ZWPtMDC9s	63y.o.	NotHispanicorLatino[1]	MyChart	No,	yes	63	European-Americ	50-69
WhiteorCaucasian	Female	JkwoBcOAbNEqNcIPD8Hi9VfdqOk	89y.o.	Unknown[3]	MyChart	yes	No,	-12	European-Americ
BlackorAfricanAmerican	Female	5QfOE3VJH0R6Knqs@YOQivOIzwg	37y.o.	NotHispanicorLatino[1]	MyChart	yes	No,	36	African-American	35-49
WhiteorCaucasian	Female	71@mIJ~1zStqdv~25tOB@Er5jU8	67y.o.	NotHispanicorLatino[1]	MyChart	yes	yes	66	European-Americ	50-69
WhiteorCaucasian	Female	JIR~J1yi9CPiq3QUXZkEUyhd@40	55y.o.	NotHispanicorLatino[1]	MyChart	yes	yes	54	European-Americ	50-69
WhiteorCaucasian	Female	ie0f3xQ@JoAuUxzNj2JbXUqCvEA	78y.o.	NotHispanicorLatino[1]	MyChart	yes	yes	78	European-Americ	>69
WhiteorCaucasian	Female	7S8NDNdowwG7N2ptLfxUGYzeJJk	74y.o.	NotHispanicorLatino[1]	MyChart	yes	yes	72	European-Americ	>69
WhiteorCaucasian	Male	d6Hv~im7KRoo9vkuHo~ZQIrlFAI	53y.o.	NotHispanicorLatino[1]	MyChart	yes	yes	51	European-Americ	50-69
WhiteorCaucasian	Female	HOqP~cNjSLithcl0wYx5BNDu@M0	61y.o.	NotHispanicorLatino[1]	MyChart	yes	yes	60	European-Americ	50-69
WhiteorCaucasian	Female	jn~jsMOC~KXWjla4xLMOiJHHiac	65y.o.	NotHispanicorLatino[1]	MyChart	yes	yes	63	European-Americ	50-69
WhiteorCaucasian	Male	OYz0UjdK89gIs6QRJoZgJx~XpfU	66y.o.	NotHispanicorLatino[1]	MyChart	yes	yes	66	European-Americ	50-69
WhiteorCaucasian	Female	Ctb81kDbNdrypgd1UgyOlBYy7xo	70y.o.	NotHispanicorLatino[1]	MyChart	yes	yes	69	European-Americ	>69
BlackorAfricanAmerican	Female	FI7bbq3kjOsHHvSps8QG0DOABaw	36y.o.	NotHispanicorLatino[1]	MyChart	No,	No,	36	African-American	35-49
WhiteorCaucasian	Female	GDOEWBShb1o~89Jbu3uSluaFlpY	64y.o.	NotHispanicorLatino[1]	MyChart	yes	yes	63	European-Americ	50-69
WhiteorCaucasian	Female	RPlHtNuaLYHK9fC3XnQRuSy9WXs	76y.o.	NotHispanicorLatino[1]	MyChart	No,	No,	75	European-Americ	>69
WhiteorCaucasian	Female	~U1odmOF8S0lykXOHyQMs9qcBX8	50y.o.	NotHispanicorLatino[1]	MyChart	yes	yes	48	European-Americ	35-49
WhiteorCaucasian	Female	ncASORi3@8OPSIKgahuYH4IR@rA	69y.o.	NotHispanicorLatino[1]	MyChart	No,	No,	69	European-Americ	>69
WhiteorCaucasian	Female	bityyFFV3mJm3IE95NfgaLcAgKY	76y.o.	NotHispanicorLatino[1]	MyChart	yes	yes	75	European-Americ	>69
WhiteorCaucasian	Male	fcYGYqI37dVTQSs2riCzCdig6no	74y.o.	NotHispanicorLatino[1]	MyChart	yes	No,	75	European-Americ	>69
BlackorAfricanAmerican	Female	axUTjPhQ4MfXxgHfk2bR5twaDNU	60y.o.	NotHispanicorLatino[1]	MyChart	No,	No,	60	African-American	50-69
WhiteorCaucasian	Male	tIsT~HxFFt17uHyAYHIcWs@9YPw	59y.o.	NotHispanicorLatino[1]	MyChart	yes	yes	57	European-Americ	50-69
WhiteorCaucasian	Male	KX@f~@9PWP816IujwvxnHSca5HI	74y.o.	NotHispanicorLatino[1]	MyChart	yes	yes	72	European-Americ	>69
WhiteorCaucasian	Female	hi8n7N7B@qoeG8735ynz2pRqlPw	36y.o.	NotHispanicorLatino[1]	MyChart	yes	yes	36	European-Americ	35-49
BlackorAfricanAmerican	Male	gF9Hp2hxx~wo1hknef8JiT7gG1A	45y.o.	NotHispanicorLatino[1]	MyChart	yes	yes	45	African-American	35-49
WhiteorCaucasian	Female	krkvZ3WA204guNK17Hy~PhTi~os	57y.o.	NotHispanicorLatino[1]	MyChart	yes	yes	57	European-Americ	50-69
WhiteorCaucasian	Male	kej1BRC1hTsjRzHFSkP9DPWvE5I	84y.o.	NotHispanicorLatino[1]	MyChart	yes	yes	84	European-Americ	>69
WhiteorCaucasian	Female	5cJmRL2wBInDIW2y7hUV@tXzUVk	67y.o.	NotHispanicorLatino[1]	MyChart	yes	yes	66	European-Americ	50-69
WhiteorCaucasian	Male	Y8f14MrTxpYX10J9lA3CVGTOw2w	69y.o.	NotHispanicorLatino[1]	MyChart	yes	yes	69	European-Americ	>69
BlackorAfricanAmerican	Female	rekQPWjsjNC~hGRwAiU~at7WYGQ	36y.o.	NotHispanicorLatino[1]	MyChart	yes	yes	36	African-American	35-49
WhiteorCaucasian	Female	vuLrLHBPTsniBtLuEMRr3FB0Pus	60y.o.	NotHispanicorLatino[1]	MyChart	yes	yes	60	European-Americ	50-69
WhiteorCaucasian	Female	gpCrITPgck36TAKcj8zE4ILuq20	66y.o.	NotHispanicorLatino[1]	MyChart	No,	yes	66	European-Americ	50-69
BlackorAfricanAmerican	Male	28jwpnIp0K3Phxn4WkubchinIps	71y.o.	NotHispanicorLatino[1]	MyChart	yes	No,	69	African-American	>69
WhiteorCaucasian	Female	VYWyYbsymJc8j8XN9kT4UoTAfPY	57y.o.	NotHispanicorLatino[1]	MyChart	No,	No,	57	European-Americ	50-69
BlackorAfricanAmerican	Female	OyfONQ9WHT7qDw0Lj2aDDoDLAqw	54y.o.	NotHispanicorLatino[1]	MyChart	yes	yes	54	African-American	50-69
WhiteorCaucasian	Male	r6ZbjXjUURJuxtJxLeFLjmJd3CU	48y.o.	NotHispanicorLatino[1]	MyChart	yes	yes	48	European-Americ	35-49
BlackorAfricanAmerican	Female	uvR646c7v8p6aubh59jp6TgpNeA	51y.o.	NotHispanicorLatino[1]	MyChart	yes	yes	51	African-American	50-69
WhiteorCaucasian	Male	LThui7M8DOaPCiVnyGSWFCe25Do	68y.o.	NotHispanicorLatino[1]	MyChart	yes	yes	66	European-Americ	50-69
WhiteorCaucasian	Female	6xmxCkg2Uz1riK@n94cYbylfN9A	61y.o.	NotHispanicorLatino[1]	MyChart	yes	yes	60	European-Americ	50-69
BlackorAfricanAmerican	Female	Shl8nyWwb4wEFEVXD5cp6t@1hTU	36y.o.	NotHispanicorLatino[1]	MyChart	No,	No,	36	African-American	35-49
WhiteorCaucasian	Female	j~0mGbuhL39@si5IZXJQM4Caspw	54y.o.	NotHispanicorLatino[1]	MyChart	yes	yes	54	European-Americ	50-69
BlackorAfricanAmerican	Male	~qUkjscU0HLQ8vmd90PIn8aAWYU	36y.o.	NotHispanicorLatino[1]	MyChart	No,	No,	36	African-American	35-49
WhiteorCaucasian	Female	pcYCqw@oPHOO8cXgRC~I1clf2R8	66y.o.	NotHispanicorLatino[1]	MyChart	yes	yes	66	European-Americ	50-69
WhiteorCaucasian	Female	XqWZnkGonMP8hAzwRH4fWHPKwHU	58y.o.	NotHispanicorLatino[1]	MyChart	yes	yes	57	European-Americ	50-69
WhiteorCaucasian	Female	bsRTVgXaKKYywAz9rgVOmbj1Rc4	58y.o.	NotHispanicorLatino[1]	MyChart	yes	yes	57	European-Americ	50-69
WhiteorCaucasian	Female	K8YxB3HINZL55nv0xka~ctYSTHI	63y.o.	NotHispanicorLatino[1]	MyChart	yes	yes	63	European-Americ	50-69
WhiteorCaucasian	Female	OKGJ@kxJc4NQbreOJyU69ADGItw	67y.o.	NotHispanicorLatino[1]	MyChart	yes	yes	66	European-Americ	50-69
WhiteorCaucasian	Male	3ymDcA~@y1LmZJ8Ms5gbZlNwg6Q	71y.o.	NotHispanicorLatino[1]	MyChart	yes	yes	69	European-Americ	>69
WhiteorCaucasian	Female	C6Rp~pFSaOSMr3ZE1PMdtp0QBgs	57y.o.	NotHispanicorLatino[1]	MyChart	yes	yes	57	European-Americ	50-69
WhiteorCaucasian	Female	z0HABhwHnX4jV61kf5Jb9IDMw0w	80y.o.	NotHispanicorLatino[1]	MyChart	yes	No,	78	European-Americ	>69
BlackorAfricanAmerican	Female	uc10VlIUJITJheUSubQfsSMT5J0	36y.o.	NotHispanicorLatino[1]	MyChart	yes	No,	36	African-American	35-49
WhiteorCaucasian	Male	X16gCLAFQNLQpmkJbRbUJnkLeE0	53y.o.	NotHispanicorLatino[1]	MyChart	yes	yes	51	European-Americ	50-69
BlackorAfricanAmerican	Female	U0abvOd5HbJcA35P16zkbwjzMZI	36y.o.	NotHispanicorLatino[1]	MyChart	yes	yes	36	African-American	35-49
WhiteorCaucasian	Male	Z3Hzt7jYkhMDVM2@MLLsh0t5eYE	77y.o.	NotHispanicorLatino[1]	MyChart	yes	yes	75	European-Americ	>69
WhiteorCaucasian	Female	g1YRKa4gf@CmUSroA2WH9gb97c8	85y.o.	NotHispanicorLatino[1]	MyChart	No,	No,	84	European-Americ	>69
BlackorAfricanAmerican	Female	yzvvsEigQ1nSdEejQElja7x@Liw	36y.o.	NotHispanicorLatino[1]	MyChart	yes	yes	36	African-American	35-49
WhiteorCaucasian	Female	EswLVbw3TrdTzK@YaOyfaLCKX6k	72y.o.	NotHispanicorLatino[1]	MyChart	yes	yes	72	European-Americ	>69
WhiteorCaucasian	Male	oqRE0OPWNTHo5PqjvcozF2DgzAA	36y.o.	NotHispanicorLatino[1]	MyChart	yes	yes	36	European-Americ	35-49
WhiteorCaucasian	Female	wTWkz~Z~3tmUs7rRdjKhcIrRPuI	78y.o.	NotHispanicorLatino[1]	MyChart	No,	No,	78	European-Americ	>69
BlackorAfricanAmerican	Male	dQLvTlTjKutCX0qFGXrxRdbG53o	36y.o.	NotHispanicorLatino[1]	MyChart	No,	No,	36	African-American	35-49
WhiteorCaucasian	Male	lxBaZPyl2mX23G0TseociGCsLKE	36y.o.	NotHispanicorLatino[1]	MyChart	No,	No,	36	European-Americ	35-49
WhiteorCaucasian	Female	pQ5gASP6@~c87zhTxvfEZ6okmZc	54y.o.	NotHispanicorLatino[1]	MyChart	No,	No,	54	European-Americ	50-69
WhiteorCaucasian	Female	~QGqz5gyX3YsoXuwX1ZW0b10@Hc	36y.o.	NotHispanicorLatino[1]	MyChart	yes	yes	36	European-Americ	35-49
WhiteorCaucasian	Female	qUIC68PPo@9epaC@zu6jz42OvDg	63y.o.	NotHispanicorLatino[1]	MyChart	yes	yes	63	European-Americ	50-69
WhiteorCaucasian	Female	RlJnNDT5FtiX~cOyu8inj1CGcoI	79y.o.	NotHispanicorLatino[1]	MyChart	yes	yes	78	European-Americ	>69
WhiteorCaucasian	Male	xsNmr~rVtdrIRhDe~2qkbzqPpT4	63y.o.	NotHispanicorLatino[1]	MyChart	yes	yes	63	European-Americ	50-69
WhiteorCaucasian	Female	kE5mSX4EroVSUD3ZkLjZJfVhYlM	52y.o.	NotHispanicorLatino[1]	MyChart	yes	yes	51	European-Americ	50-69
WhiteorCaucasian	Female	feC7y2BxbJvkExVWzzugKmu9jcQ	Deceased(78y.o.)	NotHispanicorLatino[1]	MyChart	yes	yes		European-Americ
BlackorAfricanAmerican	Female	nXmiA3Rcib5tLN9Uz~pZ5Xcn4K4	36y.o.	NotHispanicorLatino[1]	MyChart	No,	No,	36	African-American	35-49
WhiteorCaucasian	Male	eOV~1NQbYS0Ke9bARF3YhLermpQ	75y.o.	NotHispanicorLatino[1]	MyChart	No,	No,	75	European-Americ	>69
WhiteorCaucasian	Female	SPB7trMPKvzqMXdoPqdt3hxF80Q	64y.o.	NotHispanicorLatino[1]	MyChart	yes	yes	63	European-Americ	50-69
WhiteorCaucasian	Female	5b9sWYPlLVlBnTWXPVkd6GaY9Bo	70y.o.	NotHispanicorLatino[1]	MyChart	yes	No,	69	European-Americ	>69
WhiteorCaucasian	Female	YVDrD6RTV29PJyvB@zfGyy0UuOc	67y.o.	NotHispanicorLatino[1]	MyChart	No,	No,	66	European-Americ	50-69
Other	Male	N1aZrVPlfuXi9e@EUtujLBtx638	68y.o.	NotHispanicorLatino[1]	MyChart	yes	yes	69	other	>69
WhiteorCaucasian	Female	EvU76W@3OALB4RylECDbCHo9nSM	36y.o.	NotHispanicorLatino[1]	MyChart	yes	No,	36	European-Americ	35-49
BlackorAfricanAmerican	Female	bz4@jVoEFYFkGDj7gWhNtTFjaco	36y.o.	NotHispanicorLatino[1]	MyChart	yes	yes	36	African-American	35-49
WhiteorCaucasian	Male	R~EB3QDGIhUrx7kGJBraJkEXaOw	60y.o.	NotHispanicorLatino[1]	MyChart	No,	yes	60	European-Americ	50-69
WhiteorCaucasian	Female	GPpXZw5xBGy497ddw1ok9KBF6BY	70y.o.	NotHispanicorLatino[1]	MyChart	No,	No,	69	European-Americ	>69
BlackorAfricanAmerican	Female	3rJtV9KPvxkKi0AKNk0n4X9EHQQ	36y.o.	NotHispanicorLatino[1]	MyChart	yes	yes	36	African-American	35-49
WhiteorCaucasian	Male	Am1RQpV9cHAML@a6gqNrXZA~GG4	69y.o.	NotHispanicorLatino[1]	MyChart	No,	No,	69	European-Americ	>69
WhiteorCaucasian	Female	ElSFf@KkZlPgfNgEkq2i8sMsAeU	75y.o.	NotHispanicorLatino[1]	MyChart	yes	yes	75	European-Americ	>69
WhiteorCaucasian	Male	dHM8e8jye6z5uipJ9jwUitCk~ss	60y.o.	NotHispanicorLatino[1]	MyChart	yes	yes	60	European-Americ	50-69
WhiteorCaucasian	Female	CLN8DA7ZGoptU7xjSmrTGo2d0Uk	76y.o.	NotHispanicorLatino[1]	MyChart	No,	No,	75	European-Americ	>69
WhiteorCaucasian	Male	dVod~xvIDqQtdsAmnPn@DBL83so	69y.o.	NotHispanicorLatino[1]	MyChart	yes	yes	69	European-Americ	>69
WhiteorCaucasian	Female	d4CoJ@f0W8FCOOGlbzxJhNSBLj8	60y.o.	NotHispanicorLatino[1]	MyChart	yes	yes	60	European-Americ	50-69
BlackorAfricanAmerican	Female	IyYoCHkokPfGll1AozTj5OsVG9E	57y.o.	NotHispanicorLatino[1]	MyChart	No,	yes	57	African-American	50-69
WhiteorCaucasian	Female	4LPZLJvzXezglbBFKMiiYP1Izks	63y.o.	NotHispanicorLatino[1]	MyChart	yes	No,	63	European-Americ	50-69
WhiteorCaucasian	Female	0kD0KCW~b~hFmCcfpG6cWaKjzLg	47y.o.	NotHispanicorLatino[1]	MyChart	yes	yes	45	European-Americ	35-49
BlackorAfricanAmerican	Female	sgGGhjYF@j3K0HfKrA8WF2dLgaE	36y.o.	NotHispanicorLatino[1]	MyChart	yes	No,	36	African-American	35-49
BlackorAfricanAmerican	Female	y7Oe6vEjVldiJhAInhFInG60auE	36y.o.	NotHispanicorLatino[1]	MyChart	No,	No,	36	African-American	35-49
WhiteorCaucasian	Male	MG9k@LQEy5w5tLppnDsYA8klRCE	70y.o.	NotHispanicorLatino[1]	MyChart	yes	yes	69	European-Americ	>69
WhiteorCaucasian	Female	tk~ivSJGu4hoK6peMkJt4ZCgCFo	74y.o.	NotHispanicorLatino[1]	MyChart	yes	No,	72	European-Americ	>69
WhiteorCaucasian	Female	x@x22z17yVdAjZrZBinTLo4looA	65y.o.	NotHispanicorLatino[1]	MyChart	yes	No,	66	European-Americ	50-69
WhiteorCaucasian	Female	QUvUkkdffj8wP8l5w6FHk~@NvO0	82y.o.	NotHispanicorLatino[1]	MyChart	yes	yes	81	European-Americ	>69
WhiteorCaucasian	Male	olG@1cfZh2uTkMDPe@ZNC6ZKu3A	42y.o.	NotHispanicorLatino[1]	MyChart	yes	yes	42	European-Americ	35-49
BlackorAfricanAmerican	Female	KF@yPc1X8YPmsoD0XzQ2wkbMi~s	36y.o.	NotHispanicorLatino[1]	MyChart	No,	No,	36	African-American	35-49
WhiteorCaucasian	Female	97GOaj2YGVdbvjpFKPAeToZCEaQ	60y.o.	NotHispanicorLatino[1]	MyChart	No,	No,	60	European-Americ	50-69
BlackorAfricanAmerican	Female	KavKQcMOM62AhYYRYnFkTlOZXz4	36y.o.	NotHispanicorLatino[1]	MyChart	No,	No,	36	African-American	35-49
BlackorAfricanAmerican	Female	OXWXgod@inuN057Knv0lfik1nBs	36y.o.	NotHispanicorLatino[1]	MyChart	No,	yes	36	African-American	35-49
WhiteorCaucasian	Male	ojIu6uwFqIhfg7nZYRQUf6WP8Ok	67y.o.	NotHispanicorLatino[1]	MyChart	yes	yes	66	European-Americ	50-69
BlackorAfricanAmerican	Female	m~V5dRwS7C@QSbZZsU0XtI5tdkM	36y.o.	NotHispanicorLatino[1]	MyChart	yes	yes	36	African-American	35-49
WhiteorCaucasian	Female	nCk@oydwAi6TwluR@jtxRRSD0LE	36y.o.	NotHispanicorLatino[1]	MyChart	yes	yes	36	European-Americ	35-49
BlackorAfricanAmerican	Female	3EgmLNiAwU4aryML2jyiP0bYTVE	60y.o.	NotHispanicorLatino[1]	MyChart	No,	No,	60	African-American	50-69
WhiteorCaucasian	Female	Cw0~ySe7hMSbVJ@FBLEpvCsCAEU	67y.o.	NotHispanicorLatino[1]	MyChart	No,	yes	66	European-Americ	50-69
WhiteorCaucasian	Female	3Duck10FNuIqfFYr3mL63kqn@Is	58y.o.	NotHispanicorLatino[1]	MyChart	No,	No,	57	European-Americ	50-69
WhiteorCaucasian	Male	EQxux2hDnOigMI0rCtgyl396P34	64y.o.	NotHispanicorLatino[1]	MyChart	yes	yes	63	European-Americ	50-69
WhiteorCaucasian	Female	3MWU1Wa~yMhsgaXbumChForW5is	53y.o.	NotHispanicorLatino[1]	MyChart	yes	No,	51	European-Americ	50-69
WhiteorCaucasian	Female	1beNRdFyFGSqg0of92mnavKzTeM	56y.o.	NotHispanicorLatino[1]	MyChart	yes	yes	54	European-Americ	50-69
WhiteorCaucasian	Male	SPxuwaqARUE0@~~a@SJHmv1SyYs	76y.o.	NotHispanicorLatino[1]	MyChart	yes	yes	75	European-Americ	>69
WhiteorCaucasian	Female	aAozZT259d0jH2aXycJmhYNumw8	65y.o.	NotHispanicorLatino[1]	MyChart	yes	yes	63	European-Americ	50-69
WhiteorCaucasian	Female	BuLS5nzDcO3VigH~nGTtpepo@MA	74y.o.	NotHispanicorLatino[1]	MyChart	yes	No,	75	European-Americ	>69
WhiteorCaucasian	Male	YGs2CnUQ8JQPil1M8laIm@RlhIA	53y.o.	NotHispanicorLatino[1]	MyChart	No,	yes	51	European-Americ	50-69
WhiteorCaucasian	Female	wDLT63Qyhk9FK6ZeEFEJAhMEq44	56y.o.	NotHispanicorLatino[1]	MyChart	yes	yes	54	European-Americ	50-69
WhiteorCaucasian	Female	ZaSvEFMaQduMycf5JbkKHb@5Aak	63y.o.	NotHispanicorLatino[1]	MyChart	yes	No,	63	European-Americ	50-69
WhiteorCaucasian	Female	ZBst4kmu28Qqo9vUbTCkF9mc5gk	67y.o.	NotHispanicorLatino[1]	MyChart	No,	yes	66	European-Americ	50-69
BlackorAfricanAmerican	Female	EZL70BANr7nNyXqsxSUGusKYIBE	36y.o.	NotHispanicorLatino[1]	MyChart	No,	yes	36	African-American	35-49
WhiteorCaucasian	Male	QwMGCmgLFg3e8hivU3mXsg8Jmn8	73y.o.	NotHispanicorLatino[1]	MyChart	No,	yes	72	European-Americ	>69
WhiteorCaucasian	Female	IzOwA~F2woNFDIa5UnbRwCz0dDg	57y.o.	NotHispanicorLatino[1]	MyChart	No,	No,	57	European-Americ	50-69
WhiteorCaucasian	Female	eM2GBZEj@tkJiZbcjJo6tiLuolQ	61y.o.	NotHispanicorLatino[1]	MyChart	No,	yes	60	European-Americ	50-69
WhiteorCaucasian	Female	M~rMJmqYpAf4d6OtFQUjYYvCGGM	37y.o.	NotHispanicorLatino[1]	MyChart	yes	yes	39	European-Americ	35-49
WhiteorCaucasian	Male	KcjCJCs1B@QBzS14HcoYYHuk2lo	60y.o.	NotHispanicorLatino[1]	MyChart	yes	yes	60	European-Americ	50-69
WhiteorCaucasian	Female	i9Ed6XYCuwYQHQHHOQaBYs1zwRA	72y.o.	NotHispanicorLatino[1]	MyChart	yes	No,	72	European-Americ	>69
WhiteorCaucasian	Male	CIVv95i1cs~bXhS1KeUUAY3c@l0	59y.o.	NotHispanicorLatino[1]	MyChart	No,	yes	60	European-Americ	50-69
WhiteorCaucasian	Female	ICvs1b8geSAZ2bn@8GIlfMP9XQQ	68y.o.	NotHispanicorLatino[1]	MyChart	yes	yes	66	European-Americ	50-69
WhiteorCaucasian	Male	kuJ@VM8~21NRi7zJawKMw0RAgjw	59y.o.	Unknown[3]	MyChart	No,	No,	57	European-Americ	50-69
BlackorAfricanAmerican	Female	UtDMy4cWc6GFFVjMMyEoBZXZmqY	57y.o.	NotHispanicorLatino[1]	MyChart	yes	yes	57	African-American	50-69
WhiteorCaucasian	Female	hP6a~taPxlbVSRgQJBqyh4PgBuw	56y.o.	NotHispanicorLatino[1]	MyChart	yes	yes	54	European-Americ	50-69
WhiteorCaucasian	Male	FQY54L2YNlzhh6iBthOMKeMojuc	69y.o.	NotHispanicorLatino[1]	MyChart	yes	No,	69	European-Americ	>69
WhiteorCaucasian	Male	e3gJ2jrW3nsKgnvg98WNtu6JQCM	64y.o.	NotHispanicorLatino[1]	MyChart	No,	yes	63	European-Americ	50-69
WhiteorCaucasian	Female	QLu0nnzUOyGhi2l8~D@kMASEFks	83y.o.	NotHispanicorLatino[1]	MyChart	yes	yes	81	European-Americ	>69
WhiteorCaucasian.BlackorAfricanAmerican	Male	BZke2OTJMCQ7kyc1qRYm~wza7So	52y.o.	NotHispanicorLatino[1]	MyChart	No,	No,	51	European-Americ	50-69
WhiteorCaucasian	Female	wjfdU@OWdAYB94Kp3M@cfgIXyiY	81y.o.	NotHispanicorLatino[1]	MyChart	yes	No,	81	European-Americ	>69
WhiteorCaucasian	Female	TmBc1rwR5VWi0yMe5VOCYuwa7go	71y.o.	NotHispanicorLatino[1]	MyChart	yes	yes	69	European-Americ	>69
WhiteorCaucasian	Female	A7w8JU3qd8~GrOlaIXo3O~l9VW4	55y.o.	NotHispanicorLatino[1]	MyChart	No,	No,	54	European-Americ	50-69
WhiteorCaucasian	Female	Kl6RElmv1fGQl4XplzO~Qk@TBNU	61y.o.	NotHispanicorLatino[1]	MyChart	yes	yes	60	European-Americ	50-69
WhiteorCaucasian	Female	4pnS1Py~C@iD82gFdUIuyYrOA7Y	58y.o.	Unknown[3]	MyChart	yes	yes	57	European-Americ	50-69
WhiteorCaucasian	Male	~kh@iUH6GvotHkZuPwXFgz8zGWQ	73y.o.	NotHispanicorLatino[1]	MyChart	yes	yes	72	European-Americ	>69
WhiteorCaucasian	Female	PW4D6Me5mwg4JB4uDOfoiD3g29o	74y.o.	HispanicorLatino[2]	MyChart	yes	yes	72	European-Americ	>69
BlackorAfricanAmerican	Female	F1nhjCtH6LNiQ6BYKfwywpw44bI	59y.o.	NotHispanicorLatino[1]	MyChart	No,	No,	57	African-American	50-69
WhiteorCaucasian	Male	g0rwpN8vbJpDxWyZ4aZZwMMJz8c	68y.o.	NotHispanicorLatino[1]	MyChart	yes	yes	69	European-Americ	>69
WhiteorCaucasian	Female	x400rBlYYkmJK34UyhtvHj92bfA	62y.o.	NotHispanicorLatino[1]	MyChart	yes	yes	60	European-Americ	50-69
WhiteorCaucasian	Female	0Lh1MyAt~K774IVnLK8kElHlZ@E	36y.o.	Unknown[3]	MyChart	yes	yes	36	European-Americ	35-49
BlackorAfricanAmerican	Male	3Ir1OpZA73VBNErA~tesbBkxRLk	61y.o.	NotHispanicorLatino[1]	MyChart	yes	yes	60	African-American	50-69
WhiteorCaucasian	Female	@D2tzd9RVgX@SbeAHn0RxjolNWQ	Deceased(68y.o.)	NotHispanicorLatino[1]	MyChart	yes	yes		European-Americ
Other	Female	KOyc22CNsKazLPHY3XNRNHP81X0	47y.o.	NotHispanicorLatino[1]	MyChart	yes	yes	45	other	35-49
WhiteorCaucasian	Female	8FPElf2QjqZbiZ0lz@Sd8flDoNM	56y.o.	NotHispanicorLatino[1]	MyChart	No,	No,	57	European-Americ	50-69
WhiteorCaucasian	Female	IUdzvxLf1D1YldyGBHazaoQJFzs	56y.o.	NotHispanicorLatino[1]	MyChart	yes	yes	54	European-Americ	50-69
WhiteorCaucasian	Female	2O5nQM5CDg2SuL4Ro1UhNbtNwjQ	55y.o.	NotHispanicorLatino[1]	MyChart	yes	yes	54	European-Americ	50-69
WhiteorCaucasian	Female	SIQxfPADpjodNc9J5I9SgU8tNv8	42y.o.	NotHispanicorLatino[1]	MyChart	yes	yes	42	European-Americ	35-49
BlackorAfricanAmerican	Female	8LfOvW9Xn3eY1WRsAWITqD7mz6c	35y.o.	NotHispanicorLatino[1]	MyChart	yes	yes	36	African-American	35-49
WhiteorCaucasian	Female	BSyQIUd4z2wWPXXZQDCUYeBSGlI	85y.o.	NotHispanicorLatino[1]	MyChart	yes	yes	84	European-Americ	>69
WhiteorCaucasian	Female	4XtbqwQw23mU8PoChCH9lxifzPM	62y.o.	NotHispanicorLatino[1]	MyChart	yes	yes	60	European-Americ	50-69
WhiteorCaucasian	Female	q~2g8QdQT6Z85L3KDnfD9NQlQWM	57y.o.	NotHispanicorLatino[1]	MyChart	yes	yes	57	European-Americ	50-69
WhiteorCaucasian	Female	k4nDmdycSisgTsUNEsci1L8Noz4	52y.o.	NotHispanicorLatino[1]	MyChart	yes	No,	51	European-Americ	50-69
WhiteorCaucasian	Female	xwAa76XQvQGmuKLKiqYm5awIenI	71y.o.	NotHispanicorLatino[1]	MyChart	yes	yes	69	European-Americ	>69
WhiteorCaucasian	Female	1@sE25cBjEP5RuMTfEi5MemYbwg	55y.o.	NotHispanicorLatino[1]	MyChart	No,	No,	54	European-Americ	50-69
WhiteorCaucasian	Male	SELRKXdER~rN9JrDiTdiZWtn1jQ	35y.o.	NotHispanicorLatino[1]	MyChart	yes	yes	36	European-Americ	35-49
WhiteorCaucasian	Male	7hGPHON5hconCAySEXB3FdjiEQg	63y.o.	NotHispanicorLatino[1]	MyChart	yes	yes	63	European-Americ	50-69
WhiteorCaucasian	Male	TQgm0YC8GC@Gj@8VGhB9U6TCyc0	73y.o.	NotHispanicorLatino[1]	MyChart	yes	yes	72	European-Americ	>69
WhiteorCaucasian	Male	MOPYVKuOq5LrsjcTGv~O5tMAS40	55y.o.	NotHispanicorLatino[1]	MyChart	No,	yes	54	European-Americ	50-69
BlackorAfricanAmerican	Female	9f1VIDav~wL~YZHWD4SNF9sxGxw	36y.o.	NotHispanicorLatino[1]	MyChart	No,	No,	36	African-American	35-49
WhiteorCaucasian	Female	i9fwv1MB1GoBL2ywrQ1k@g9xFzg	72y.o.	NotHispanicorLatino[1]	MyChart	No,	yes	72	European-Americ	>69
WhiteorCaucasian	Female	oqAvrdb4hhTow1xG~7fT3xIFg60	67y.o.	NotHispanicorLatino[1]	MyChart	yes	yes	66	European-Americ	50-69
WhiteorCaucasian	Female	uLlg72A0Af6E5LjEsaQXtzpnbTA	66y.o.	NotHispanicorLatino[1]	MyChart	No,	No,	66	European-Americ	50-69
WhiteorCaucasian	Male	jowsfZ7E7v41GdK~~sakd9a@4Ys	72y.o.	NotHispanicorLatino[1]	MyChart	yes	yes	72	European-Americ	>69
WhiteorCaucasian	Male	uyfBSuaU4ZXxwE74oru3d0QBLD0	72y.o.	NotHispanicorLatino[1]	MyChart	yes	No,	72	European-Americ	>69
WhiteorCaucasian	Female	T5r6q3WlMxhLHYnWHnUFNfDWVxA	64y.o.	NotHispanicorLatino[1]	MyChart	yes	yes	63	European-Americ	50-69
BlackorAfricanAmerican	Female	pCSH@dTTrbyfSCmSkR4IuUYyklo	49y.o.	NotHispanicorLatino[1]	MyChart	yes	yes	48	African-American	35-49
WhiteorCaucasian	Female	kO1Yv7Cc0bidswN3rogA1Ly7wNQ	71y.o.	NotHispanicorLatino[1]	MyChart	No,	No,	69	European-Americ	>69
BlackorAfricanAmerican	Female	oXdt6D70vgffQJkwTqs19iebwCA	35y.o.	NotHispanicorLatino[1]	MyChart	No,	yes	33	African-American	18-34
WhiteorCaucasian	Female	qTPwf7uAasz@~f4J87ry20aEtrk	36y.o.	NotHispanicorLatino[1]	MyChart	yes	yes		European-Americ
WhiteorCaucasian	Male	a4YtOgXc7NQLOMe79hwZLzZdAVA	35y.o.	NotHispanicorLatino[1]	MyChart	No,	No,	33	European-Americ	18-34
WhiteorCaucasian	Male	MJY8xc6qFMP~yCfKsjiKYqbw50Y	57y.o.	NotHispanicorLatino[1]	MyChart	yes	No,	57	European-Americ	50-69
WhiteorCaucasian	Male	7UAAkIQOVN3GcLNpzBNcN2bMYG4	48y.o.	NotHispanicorLatino[1]	MyChart	No,	yes	48	European-Americ	35-49
WhiteorCaucasian	Female	D2XGXiivythkfo~uyIp@OiOJBbc	61y.o.	NotHispanicorLatino[1]	MyChart	yes	No,	60	European-Americ	50-69
WhiteorCaucasian	Female	5rr12uluLluvD@GxcnXiYY3dJfY	69y.o.	NotHispanicorLatino[1]	MyChart	yes	yes	69	European-Americ	>69
BlackorAfricanAmerican	Female	ktKlwgJv8ukrgNoOgAXQSml6UgY	54y.o.	NotHispanicorLatino[1]	MyChart	yes	yes	54	African-American	50-69
WhiteorCaucasian	Female	k6OmcAdcskWbjVnS45XMUUkqb0Q	73y.o.	NotHispanicorLatino[1]	MyChart	yes	yes	72	European-Americ	>69
BlackorAfricanAmerican	Female	0SLqAmKNqJeOnwYjcbiBsqRnkBw	35y.o.	NotHispanicorLatino[1]	MyChart	yes	yes	36	African-American	35-49
WhiteorCaucasian	Female	Mkqd1PmmX2xvBblqM2wcOqKDQUI	58y.o.	NotHispanicorLatino[1]	MyChart	yes	yes	57	European-Americ	50-69
WhiteorCaucasian	Female	wdHz46QMROOmjoXCKxP6gSaquRA	54y.o.	NotHispanicorLatino[1]	MyChart	yes	yes	54	European-Americ	50-69
WhiteorCaucasian	Female	u6Vuw6cvkt0gPiW0lFJfbTS529k	70y.o.	NotHispanicorLatino[1]	MyChart	yes	No,	69	European-Americ	>69
BlackorAfricanAmerican	Female	CLcul~tZdhQ8tuNhXCpP3xK6pAg	70y.o.	NotHispanicorLatino[1]	MyChart	yes	yes	69	African-American	>69
WhiteorCaucasian	Male	bADdfMWX85eXktRhkXKN~aIV7Yw	64y.o.	NotHispanicorLatino[1]	MyChart	yes	yes	63	European-Americ	50-69
BlackorAfricanAmerican	Female	szk1cH6Hadnl~ABmarpWsBuVNZ8	50y.o.	NotHispanicorLatino[1]	MyChart	No,	yes	48	African-American	35-49
WhiteorCaucasian	Female	IZiUU@4MwwF9JW2xdNfDZrbxRMY	57y.o.	NotHispanicorLatino[1]	MyChart	yes	yes	57	European-Americ	50-69
BlackorAfricanAmerican	Male	MqMGOR@5FinoVhIdcWSmrDO0AvM	61y.o.	NotHispanicorLatino[1]	MyChart	yes	yes	60	African-American	50-69
WhiteorCaucasian	Male	RT3k@orwwq0YIg1E4m6KVEGnmmw	63y.o.	NotHispanicorLatino[1]	MyChart	yes	yes	63	European-Americ	50-69
WhiteorCaucasian	Male	cywNb6hS5X3K2uAOeeRLPpcEh8c	69y.o.	NotHispanicorLatino[1]	MyChart	yes	yes	69	European-Americ	>69
WhiteorCaucasian	Male	Ir0Ttyqt@~kMBiGW5ypJbqxIh1I	60y.o.	NotHispanicorLatino[1]	MyChart	yes	yes	60	European-Americ	50-69
WhiteorCaucasian	Male	eGNGDxVlFgR77N9l9tuc7G66j4s	56y.o.	NotHispanicorLatino[1]	MyChart	yes	yes	57	European-Americ	50-69
WhiteorCaucasian	Female	gcidVfoi6zzNdlAkBZ3c5NL5Yn0	67y.o.	NotHispanicorLatino[1]	MyChart	yes	yes	66	European-Americ	50-69
WhiteorCaucasian	Female	WxuC7izbj@CKXbyOBeytnZ3~lEg	65y.o.	NotHispanicorLatino[1]	MyChart	yes	yes	66	European-Americ	50-69
WhiteorCaucasian	Female	EbvfSUGqwhH3nd5NggeGdTlu3Nw	51y.o.	NotHispanicorLatino[1]	MyChart	yes	No,	51	European-Americ	50-69
WhiteorCaucasian	Female	OtgLe2r8op2XDnAIBy9Doab3Wtw	56y.o.	NotHispanicorLatino[1]	MyChart	yes	yes	54	European-Americ	50-69
WhiteorCaucasian	Female	4Qox@3pgZShN3ReGXal3ElekMSw	52y.o.	NotHispanicorLatino[1]	MyChart	yes	yes	51	European-Americ	50-69
WhiteorCaucasian	Male	PYBcO2nS27cvew1iCEgdCrO1O40	65y.o.	NotHispanicorLatino[1]	MyChart	yes	yes	63	European-Americ	50-69
WhiteorCaucasian	Male	~hKJgBK4kgJZJ6pnyHvmFstcvcY	59y.o.	NotHispanicorLatino[1]	MyChart	yes	yes	57	European-Americ	50-69
WhiteorCaucasian	Female	ZJFBi45alpuDNueffP9SzY3KA9U	55y.o.	NotHispanicorLatino[1]	MyChart	No,	No,	54	European-Americ	50-69
BlackorAfricanAmerican	Female	v71AgRxB2hIy~i9E4@VHiCXbSEc	35y.o.	NotHispanicorLatino[1]	MyChart	No,	yes	36	African-American	35-49
BlackorAfricanAmerican	Male	rIzGlg0gbtmKwww3JPZ~W0IIYEk	35y.o.	NotHispanicorLatino[1]	MyChart	yes	yes	33	African-American	18-34
WhiteorCaucasian	Female	mvEwq6cOEZOY4Xx~g5iro4fbFA8	39y.o.	NotHispanicorLatino[1]	MyChart	yes	yes	39	European-Americ	35-49
BlackorAfricanAmerican	Female	k108Hp2CC3NvMrMFB0mFi~yOfew	35y.o.	NotHispanicorLatino[1]	MyChart	yes	yes	36	African-American	35-49
WhiteorCaucasian	Male	0lC2F7PmsXjL4UqW9nRqdSWtmC4	69y.o.	NotHispanicorLatino[1]	MyChart	yes	yes	69	European-Americ	>69
BlackorAfricanAmerican	Female	a@YY28wUtQGcXoUm6v8zYodSVc8	63y.o.	NotHispanicorLatino[1]	MyChart	No,	yes	63	African-American	50-69
BlackorAfricanAmerican	Male	OJJ4ZECP7pDNW5ymt9N1Gu0wj@I	65y.o.	NotHispanicorLatino[1]	MyChart	yes	yes	63	African-American	50-69
WhiteorCaucasian	Male	Jb8NwwLb9yqjGUKZfcOCm1~F~II	77y.o.	NotHispanicorLatino[1]	MyChart	yes	No,	75	European-Americ	>69
BlackorAfricanAmerican	Female	t4py3v6yyo5ep4KTrjWpk7NaUnU	35y.o.	NotHispanicorLatino[1]	MyChart	No,	No,	33	African-American	18-34
WhiteorCaucasian	Female	ApBq6L0XtU~VMheVOkYuaPXqt6U	66y.o.	NotHispanicorLatino[1]	MyChart	No,	yes	66	European-Americ	50-69
WhiteorCaucasian	Female	8g2QciBX8c5SKJjZQWQxJrEMP5U	62y.o.	NotHispanicorLatino[1]	MyChart	yes	yes	60	European-Americ	50-69
BlackorAfricanAmerican	Female	quD3HgLc9oFLvVtBk3vvI7l5c3E	35y.o.	NotHispanicorLatino[1]	MyChart	yes	yes	33	African-American	18-34
WhiteorCaucasian	Female	Q6lvKMoVpe4Uh8PGeoMXFb3unsA	62y.o.	NotHispanicorLatino[1]	MyChart	yes	yes	63	European-Americ	50-69
WhiteorCaucasian	Female	mjx6YyX~DaIs~5mXNPngQbYlo~Q	66y.o.	NotHispanicorLatino[1]	MyChart	yes	yes	66	European-Americ	50-69
WhiteorCaucasian	Female	jX7NK@SWwT@IPko1RD5~5Chf~bA	54y.o.	NotHispanicorLatino[1]	MyChart	yes	yes	54	European-Americ	50-69
BlackorAfricanAmerican	Female	w1zFjGMJd4r6w@DKs1PsoLnQWqw	35y.o.	NotHispanicorLatino[1]	MyChart	yes	yes	33	African-American	18-34
WhiteorCaucasian	Female	OLNzi4JdgVoqDWTiUx2Dqp1lSok	57y.o.	NotHispanicorLatino[1]	MyChart	yes	yes	57	European-Americ	50-69
WhiteorCaucasian	Female	9LMZgNttdRDNUpECeHBpmps9DX4	72y.o.	NotHispanicorLatino[1]	MyChart	yes	yes	72	European-Americ	>69
WhiteorCaucasian	Female	9~Ogc77o3MRz~gXtDtTMdnecIQ0	54y.o.	NotHispanicorLatino[1]	MyChart	No,	No,	54	European-Americ	50-69
WhiteorCaucasian	Female	WfudD7slWJ4KxJfYmcJYncqM20c	35y.o.	NotHispanicorLatino[1]	MyChart	yes	yes	33	European-Americ	18-34
WhiteorCaucasian	Female	8ksYCE6D010v0gZkGaGb2jmrbd4	76y.o.	NotHispanicorLatino[1]	MyChart	yes	yes	75	European-Americ	>69
WhiteorCaucasian	Female	xK3OkZfrFVnz3Yewl03MoRXgaj8	72y.o.	NotHispanicorLatino[1]	MyChart	yes	yes	72	European-Americ	>69
WhiteorCaucasian	Female	24nF~Aw6TFX3dOWuGqjwDNNKXlE	42y.o.	NotHispanicorLatino[1]	MyChart	No,	No,	42	European-Americ	35-49
WhiteorCaucasian	Male	Yd031ZmRPyEyuDn46GdJV09W7dI	45y.o.	Unknown[3]	MyChart	yes	yes	45	European-Americ	35-49
BlackorAfricanAmerican	Female	dnJwkPBFm~vhrNjwzKk4cPHGDhU	35y.o.	NotHispanicorLatino[1]	MyChart	No,	No,	33	African-American	18-34
WhiteorCaucasian	Female	BO@AIDekIhwX17lS1f7MO4fy6fM	60y.o.	NotHispanicorLatino[1]	MyChart	yes	yes	60	European-Americ	50-69
WhiteorCaucasian	Female	Il3nrEw0PNDmPVdJyOVz@VP@0Og	61y.o.	NotHispanicorLatino[1]	MyChart	yes	yes	60	European-Americ	50-69
WhiteorCaucasian	Male	2WCKhFEWkj7~EakBIyIS6tIoVog	59y.o.	NotHispanicorLatino[1]	MyChart	yes	yes	57	European-Americ	50-69
WhiteorCaucasian	Female	1K5RsJZcWswCz~ZivTjO5BtMmDU	54y.o.	NotHispanicorLatino[1]	MyChart	yes	yes	54	European-Americ	50-69
BlackorAfricanAmerican	Female	UmQIsIV0cajwRN0W1d7pKAhRkXo	35y.o.	NotHispanicorLatino[1]	MyChart	yes	yes	33	African-American	18-34
BlackorAfricanAmerican	Female	dRJdh1A1xpZ1amOoiQM5IkO4Oow	35y.o.	NotHispanicorLatino[1]	MyChart	No,	No,	33	African-American	18-34
WhiteorCaucasian	Female	pdNZpx~hraoXuFRViv8sJblIX1Y	Deceased(Ageunknown)	NotHispanicorLatino[1]	MyChart	yes	yes		European-Americ
WhiteorCaucasian	Female	ZKOIz1VJBl0rk50sdBEckND4NX8	64y.o.	NotHispanicorLatino[1]	MyChart	No,	yes	63	European-Americ	50-69
WhiteorCaucasian	Female	kkwPbjlmySj9lwBX3hc1Z9GtNZ8	62y.o.	NotHispanicorLatino[1]	MyChart	No,	No,	60	European-Americ	50-69
WhiteorCaucasian	Female	Q1DqC6HTnwbXH9TCg1fZCazJQNQ	68y.o.	NotHispanicorLatino[1]	MyChart	yes	yes	66	European-Americ	50-69
WhiteorCaucasian	Male	mIOhhxS6WB7hNyvOYi8y0u5rqRE	66y.o.	NotHispanicorLatino[1]	MyChart	yes	yes	66	European-Americ	50-69
WhiteorCaucasian	Female	7yyL5Vke9nrm~J1sNUrA7t4jZWc	35y.o.	NotHispanicorLatino[1]	MyChart	yes	No,	33	European-Americ	18-34
WhiteorCaucasian	Male	vfXl8VrNF5Buaw1fbDlUkm9~bvg	35y.o.	NotHispanicorLatino[1]	MyChart	yes	No,	33	European-Americ	18-34
WhiteorCaucasian	Male	EC9vIOQiMX1CNP9Mn2lbVajiUiY	70y.o.	NotHispanicorLatino[1]	MyChart	yes	yes	69	European-Americ	>69
WhiteorCaucasian	Female	kMy3zULq4IgNH@eFiOuIHEvxrj4	54y.o.	NotHispanicorLatino[1]	MyChart	yes	yes	54	European-Americ	50-69
WhiteorCaucasian	Female	95qWITBr0rC9C~cPabBsiVd5yI4	35y.o.	NotHispanicorLatino[1]	MyChart	yes	yes	33	European-Americ	18-34
WhiteorCaucasian	Male	Rsc99k3LyDQRhlMCiP481MYL6ZU	47y.o.	NotHispanicorLatino[1]	MyChart	No,	No,	45	European-Americ	35-49
WhiteorCaucasian	Male	DUpOTsoH@pkZP3cskk9fPjQ0f6A	35y.o.	NotHispanicorLatino[1]	MyChart	yes	yes	33	European-Americ	18-34
WhiteorCaucasian	Female	jxV7TnD1Y4Iq9UidMc1Yjfojy7E	60y.o.	NotHispanicorLatino[1]	MyChart	yes	yes	60	European-Americ	50-69
WhiteorCaucasian	Male	qr2ct3g8zZuXlE898GmTNLNZgYg	59y.o.	NotHispanicorLatino[1]	MyChart	No,	yes	60	European-Americ	50-69
WhiteorCaucasian	Female	xf3Kv0233~PSd2bn9jih~zR8cGo	67y.o.	NotHispanicorLatino[1]	MyChart	yes	yes	66	European-Americ	50-69
WhiteorCaucasian	Female	ueAqBU5mvVxBt1X6mv7@64EnoMk	76y.o.	NotHispanicorLatino[1]	MyChart	yes	yes	75	European-Americ	>69
WhiteorCaucasian	Female	@tCjKIovat4SOGvU852XsTpVaOU	63y.o.	NotHispanicorLatino[1]	MyChart	yes	No,	63	European-Americ	50-69
BlackorAfricanAmerican	Female	JiCt55RN5hRGU0xH7KG2dT7OQuc	35y.o.	NotHispanicorLatino[1]	MyChart	yes	yes	33	African-American	18-34
BlackorAfricanAmerican	Female	OV2JxPdxRfEua7g4CL6mRkEYyU0	35y.o.	NotHispanicorLatino[1]	MyChart	No,	No,	33	African-American	18-34
WhiteorCaucasian	Female	KHEwPYqow0oHd9BWktlOc0GmKw4	72y.o.	NotHispanicorLatino[1]	MyChart	yes	yes	72	European-Americ	>69
WhiteorCaucasian	Female	~KG6yQZRAeP4rigTF~gHkMEC96s	79y.o.	NotHispanicorLatino[1]	MyChart	No,	No,	78	European-Americ	>69
WhiteorCaucasian	Female	x59kSrV5nOFYN@V1s@ZtFlsDW3k	72y.o.	NotHispanicorLatino[1]	MyChart	yes	yes	72	European-Americ	>69
WhiteorCaucasian	Female	2F3rmwy@Ihvfs7ZhN5YD6p3jrvU	73y.o.	NotHispanicorLatino[1]	MyChart	No,	yes	72	European-Americ	>69
WhiteorCaucasian	Female	Z0VacOb8uVIIcCsQFOMaLKTeZs8	62y.o.	NotHispanicorLatino[1]	MyChart	No,	yes	60	European-Americ	50-69
[truncated: 22,248 more rows]
