# Supplementary material for: A population-based approach for implementing change from opt-out to opt-in research permissions
Source: PLoS One. 2017 Apr 25;12(4):e0168223. doi: 10.1371/journal.pone.0168223 (PMC5404843; doi:10.1371/journal.pone.0168223)
Supplement: S2 Table — (XLSX) [file pone.0168223.s004.xlsx]

## Sheet: TABLE_THREE
Race	Sex	Hash	Ethnicity	Biobank_Preference_R	Contact_Preference_R	age_at_submission	race_recoded	age_at_submission_cat
Other	Female	ImTyl3z548AS4ovWvQRDozxsX5E	HispanicorLatino[2]	No,	No,	30	other	18-34
WhiteorCaucasian	Female	fdBZFwkJh6d2Co9xPiQhWh2ZhwM	NotHispanicorLatino[1]	No,	yes	24	European-Americ	18-34
BlackorAfricanAmerican	Female	6SD8ZKEcYcEXoqV8ZHNJeHpwAXE	NotHispanicorLatino[1]	No,	yes	27	African-America	18-34
WhiteorCaucasian	Female	fOOHfekgv53u@AO6wDAEhm5iGqg	NotHispanicorLatino[1]	yes	No,	57	European-Americ	50-69
BlackorAfricanAmerican	Female	Kwb5oXIu6lux5XX5XrwnRn3@P6w	NotHispanicorLatino[1]	No,	No,	24	African-America	18-34
WhiteorCaucasian	Female	pR9XTV24QmlG11DlF2CtZfmkuv4	NotHispanicorLatino[1]	yes	yes	30	European-Americ	18-34
WhiteorCaucasian	Female	zGO~wDcE8CMNL@ROYc7PshxtUTU	NotHispanicorLatino[1]	yes	yes	21	European-Americ	18-34
WhiteorCaucasian	Female	wT6VYVgLOffiVPcpwtQmWDfTe7g	NotHispanicorLatino[1]	yes	yes	27	European-Americ	18-34
WhiteorCaucasian	Female	VBLqerQDdaiYcNGWiZyYvRbyCSs	NotHispanicorLatino[1]	No,	No,	63	European-Americ	50-69
BlackorAfricanAmerican	Female	nTgQkJodtkUJt2JEDI50C6Tl6Bk	NotHispanicorLatino[1]	No,	yes	24	African-America	18-34
BlackorAfricanAmerican	Female	xCgnAXhnqQEkcodmwEjTk6jNWWI	NotHispanicorLatino[1]	No,	No,	27	African-America	18-34
WhiteorCaucasian	Female	KNoG98ex4kJ2jd~pAJaZFKdIdF8	NotHispanicorLatino[1]	yes	yes	30	European-Americ	18-34
BlackorAfricanAmerican	Female	faHj3HY@peibCip7yOqSUUoaGfw	NotHispanicorLatino[1]	No,	No,	33	African-America	18-34
BlackorAfricanAmerican	Female	PD5Ev1CTWzuwzGTVh3c1ymxE5n4	NotHispanicorLatino[1]	yes	yes	33	African-America	18-34
BlackorAfricanAmerican	Female	GEmSJ~mnp82mjzjBqJ@jPBSM4gU	NotHispanicorLatino[1]	No,	No,	39	African-America	35-49
BlackorAfricanAmerican	Female	ZkHcPyv7OfMRSEXT2KCf5jdU6kc	NotHispanicorLatino[1]	No,	No,	57	African-America	50-69
WhiteorCaucasian	Female	o@PtOXTT1IOnE4t8n9PloRSL3b0	NotHispanicorLatino[1]	yes	yes	30	European-Americ	18-34
BlackorAfricanAmerican	Female	7V2NckEwvZEaBBy@zg8csC9rL5M	NotHispanicorLatino[1]	No,	No,	33	African-America	18-34
BlackorAfricanAmerican	Female	mQQn1BE~SJ8U7R0U9D1yGe6oY~I	NotHispanicorLatino[1]	No,	yes	27	African-America	18-34
BlackorAfricanAmerican	Female	lYyjVLAf53Zt3Gc3RoobqKi3atM	NotHispanicorLatino[1]	yes	yes	30	African-America	18-34
BlackorAfricanAmerican	Female	eVL@V42M@@94AvqtMxdK57SkT4k	NotHispanicorLatino[1]	No,	No,	30	African-America	18-34
WhiteorCaucasian	Female	X4cg2HCAj3UgDEsMPu8wZhhd4k0	NotHispanicorLatino[1]	yes	yes	33	European-Americ	18-34
BlackorAfricanAmerican	Female	cTO8Vt8W8PiiFvUQhBsZywkzHgY	NotHispanicorLatino[1]	No,	yes	21	African-America	18-34
WhiteorCaucasian	Female	TBufEbgJ1ideu3uquUTybTudcz8	NotHispanicorLatino[1]	No,	No,	24	European-Americ	18-34
Other	Female	~0LwDkaYuyx@5cgw54FlQTUDrz4	HispanicorLatino[2]	yes	yes	21	other	18-34
WhiteorCaucasian	Female	7OT21tnHXiNaXKk8rMmOjeZsV7I	NotHispanicorLatino[1]	yes	yes	30	European-Americ	18-34
WhiteorCaucasian	Female	fTGs55HYAV7zFV@ARxERf9rKyJc	NotHispanicorLatino[1]	yes	No,	60	European-Americ	50-69
WhiteorCaucasian	Female	KYERn99q0dVLnx@r63oKZBQMONs	NotHispanicorLatino[1]	yes	yes	27	European-Americ	18-34
BlackorAfricanAmerican	Female	bH0fhNudhpg0l1pk4sVIVgqQHg4	NotHispanicorLatino[1]	No,	No,	63	African-America	50-69
WhiteorCaucasian	Female	VRyS9L7ti5Z4HnWsXpAboNlFROY	NotHispanicorLatino[1]	No,	yes	48	European-Americ	35-49
WhiteorCaucasian	Female	5ZV~@4CGcde98SgnqtNlB7TaAn4	NotHispanicorLatino[1]	yes	yes	30	European-Americ	18-34
WhiteorCaucasian	Female	eONPeBBCsw3D9QPtj~7wKsiZSdA	NotHispanicorLatino[1]	yes	yes	45	European-Americ	35-49
WhiteorCaucasian	Female	IeW@VXU4NM38udNPs055Hc3sA6c	NotHispanicorLatino[1]	yes	yes	45	European-Americ	35-49
WhiteorCaucasian	Female	XMI3VhKaqiDN4cb4yYoWzEtMQC4	NotHispanicorLatino[1]	No,	No,	21	European-Americ	18-34
BlackorAfricanAmerican	Female	OfgxVh748g8vap9dTadLa6sYWog	NotHispanicorLatino[1]	No,	No,	39	African-America	35-49
WhiteorCaucasian	Female	jxRHmXpiqsJ1BRFfx3nj0nTyRO0	NotHispanicorLatino[1]	yes	yes	33	European-Americ	18-34
WhiteorCaucasian	Female	ik7aLRYJsXeqZGXphYxBxgqfPU0	NotHispanicorLatino[1]	yes	yes	30	European-Americ	18-34
WhiteorCaucasian	Female	ZDIxZdwo3Defv8R@8HXhPW@jMy0	NotHispanicorLatino[1]	yes	yes	33	European-Americ	18-34
BlackorAfricanAmerican	Female	scHlb72Yfnu27Z5VbqRZrQv3Qis	NotHispanicorLatino[1]	No,	No,	33	African-America	18-34
WhiteorCaucasian.Unknown	Female	EttyC3twVg6UpcSuN4Tb~k@TAOQ	NotHispanicorLatino[1]	yes	yes	33	European-Americ	18-34
WhiteorCaucasian	Female	qIJ1@KhAhpmXB4LOWxkGhESHy6k	NotHispanicorLatino[1]	yes	yes	48	European-Americ	35-49
WhiteorCaucasian	Female	lkVtA98OGOvj@vhKOtlzYCcecNc	NotHispanicorLatino[1]	yes	yes	27	European-Americ	18-34
WhiteorCaucasian	Female	XCJVwxQJkhTAuZNqTwEDdR~0oBU	NotHispanicorLatino[1]	yes	yes	33	European-Americ	18-34
WhiteorCaucasian	Female	j6@fx5M0dqXJ1XQqoQVicYXGQ4k	NotHispanicorLatino[1]	No,	No,	45	European-Americ	35-49
WhiteorCaucasian	Female	p0FEviQ2vLC@N0sRsv3K7DWfFM0	NotHispanicorLatino[1]	yes	yes	51	European-Americ	50-69
WhiteorCaucasian	Female	Mfd8iim1kgagEeDP7mOAnIFZM4k	NotHispanicorLatino[1]	yes	yes	42	European-Americ	35-49
WhiteorCaucasian	Female	a37gvYUxrHEEMYNwtrWadg7j980	NotHispanicorLatino[1]	yes	yes	27	European-Americ	18-34
BlackorAfricanAmerican	Female	dL6QDENIqj5IkbYeXnIrqkUsEJ0	NotHispanicorLatino[1]	yes	yes	33	African-America	18-34
WhiteorCaucasian	Female	mh@m~G3DPhG6~DdLsRMw4G3ei7w	NotHispanicorLatino[1]	yes	yes	27	European-Americ	18-34
WhiteorCaucasian	Female	ymJaIZi6t8Yg5l6lTbG9@i6jX48	NotHispanicorLatino[1]	No,	yes	30	European-Americ	18-34
WhiteorCaucasian	Female	7FSMgXKr1z45wscVPDEIz~K9MG8	NotHispanicorLatino[1]	yes	yes	36	European-Americ	35-49
WhiteorCaucasian	Female	booTpoPz92ttARB8n6GXhAbNY64	NotHispanicorLatino[1]	yes	yes	39	European-Americ	35-49
WhiteorCaucasian	Female	GwOa@kq9h9xttkU5aukVrcNbBQE	NotHispanicorLatino[1]	No,	No,	51	European-Americ	50-69
WhiteorCaucasian	Female	ZedqL8pLmoFatkb13HeRzXUCEqw	NotHispanicorLatino[1]	No,	No,	36	European-Americ	35-49
BlackorAfricanAmerican	Female	k1gsvyDCnS86dqvKoIYAUPdiUhQ	NotHispanicorLatino[1]	yes	No,	21	African-America	18-34
BlackorAfricanAmerican	Female	pVH5pA0RWHojOfnNc4kcUsMJHVo	NotHispanicorLatino[1]	yes	yes	33	African-America	18-34
WhiteorCaucasian	Female	No~QA5x7M3xTB5TCTzzTkrpwFjA	NotHispanicorLatino[1]	yes	yes	33	European-Americ	18-34
WhiteorCaucasian	Female	VODcfyrK9PVR4yka09DVh9dBDMI	NotHispanicorLatino[1]	yes	No,	33	European-Americ	18-34
BlackorAfricanAmerican	Female	aDvP5BwFlw@hXueRtA7~rg5zjHI	NotHispanicorLatino[1]	No,	No,	45	African-America	35-49
BlackorAfricanAmerican	Female	VTLW2UirJmUKASA7hGLRFMOR6eI	NotHispanicorLatino[1]	yes	yes	30	African-America	18-34
WhiteorCaucasian	Female	kQVzDmJjgbbXIPLQeaGvydHqZdI	NotHispanicorLatino[1]	yes	yes	54	European-Americ	50-69
WhiteorCaucasian	Female	rme4HmqjqbnkK3e2zwC4bfUgvhI	NotHispanicorLatino[1]	yes	yes	15	European-Americ
WhiteorCaucasian	Female	ECCe7zobVKDNsB5w8G~r3a10lrA	NotHispanicorLatino[1]	yes	yes	30	European-Americ	18-34
WhiteorCaucasian	Female	u@syHL6DPATiFCk0eaFVXByKIL4	NotHispanicorLatino[1]	No,	No,	39	European-Americ	35-49
WhiteorCaucasian	Female	dRoSlVgYa5A6C3sobH0lGR1n4hI	NotHispanicorLatino[1]	yes	yes	75	European-Americ	>69
Asian	Female	Nt7PyIkJoBIC3gcBKE~ViLb3rcE	NotHispanicorLatino[1]	yes	yes	33	Asian	18-34
Unknown	Female	58~34djZjEdJ3f184twtcqslUBo	Unknown[3]	yes	yes	63	Unknown	50-69
WhiteorCaucasian	Female	7bdebzL0Ex29P5LQGBNzegRKr1I	NotHispanicorLatino[1]	yes	No,	42	European-Americ	35-49
WhiteorCaucasian	Female	V0sn6Hlj6uyOD9e@56ScXzO2K3s	NotHispanicorLatino[1]	yes	No,	42	European-Americ	35-49
WhiteorCaucasian	Female	QUDk@6QrbXey64HLISOgGTMIEeM	NotHispanicorLatino[1]	yes	No,	33	European-Americ	18-34
WhiteorCaucasian	Female	MyxNUlwLnvzvD@RnZEcDOKzHvJ0	NotHispanicorLatino[1]	No,	yes	30	European-Americ	18-34
BlackorAfricanAmerican	Female	5QeumEor1sjWjQRuF3VLEdCX9fE	NotHispanicorLatino[1]	No,	No,	30	African-America	18-34
BlackorAfricanAmerican	Female	i7ZYzVlk8oP6Yx7DQvP5cdJ4UvA	NotHispanicorLatino[1]	yes	yes	33	African-America	18-34
WhiteorCaucasian	Female	yUEY2pUA2Q5WYNuRfifFeZAk8Ds	NotHispanicorLatino[1]	yes	yes	27	European-Americ	18-34
BlackorAfricanAmerican	Female	cikoq34BEIV6jIXGwxIPynaXeUw	NotHispanicorLatino[1]	yes	yes	33	African-America	18-34
WhiteorCaucasian	Female	pgwCt~UtW0SY9jkT0opTF1E7mBo	HispanicorLatino[2]	No,	No,	33	European-Americ	18-34
WhiteorCaucasian	Female	fWCHjGOAMAzqXNMVRZNwCFvjPH8	NotHispanicorLatino[1]	No,	No,	60	European-Americ	50-69
BlackorAfricanAmerican	Female	ztW4NRxY2Fek6haU2DvzloBNGJM	NotHispanicorLatino[1]	No,	No,	27	African-America	18-34
WhiteorCaucasian	Female	G@XEhxJ1U0Y3l6YJAWu1PTY2B0s	NotHispanicorLatino[1]	No,	No,	33	European-Americ	18-34
WhiteorCaucasian	Female	bcmVrQAoB6ivNwlOZGlAioT8C~8	NotHispanicorLatino[1]	yes	yes	39	European-Americ	35-49
BlackorAfricanAmerican	Female	RbEOgB6AKbGpHETpJt46sPBB@O4	NotHispanicorLatino[1]	yes	yes	33	African-America	18-34
BlackorAfricanAmerican	Female	rZHugoZviYUvN1dUBJHwFBUkt5Y	NotHispanicorLatino[1]	No,	No,	24	African-America	18-34
BlackorAfricanAmerican	Female	M9jxUYBFJS5pqXga3iGDywIxV9o	NotHispanicorLatino[1]	yes	No,	39	African-America	35-49
WhiteorCaucasian	Female	~dnve~LhrLhRK4eDF~R5dOVkgjo	NotHispanicorLatino[1]	yes	No,	36	European-Americ	35-49
WhiteorCaucasian	Female	k5cm@HFc9v2v~28y2lC1E@Ytx7U	NotHispanicorLatino[1]	yes	yes	27	European-Americ	18-34
WhiteorCaucasian	Female	1GtsZ6wTCFQeIhY097Op1EaQDcI	NotHispanicorLatino[1]	No,	No,	36	European-Americ	35-49
WhiteorCaucasian	Female	5rhk0l0onnppk@QEADSjznGxGYs	NotHispanicorLatino[1]	No,	No,	39	European-Americ	35-49
BlackorAfricanAmerican	Female	8imE9QOgxVkELt54@LDf527@x18	NotHispanicorLatino[1]	No,	No,	36	African-America	35-49
WhiteorCaucasian	Female	qA~yOubHzytszGYIqC41osc1pdM	NotHispanicorLatino[1]	yes	yes	39	European-Americ	35-49
WhiteorCaucasian	Female	Ns5hrBOPTmKa9e4RnP9JKj7YxnI	NotHispanicorLatino[1]	yes	yes	30	European-Americ	18-34
BlackorAfricanAmerican	Female	b2R3J9PL6EZfPmd7WmYWNs5zOyQ	NotHispanicorLatino[1]	No,	No,	27	African-America	18-34
WhiteorCaucasian	Female	FuKxzGUX6K~r~v66YCkaTjKCmeQ	NotHispanicorLatino[1]	yes	No,	36	European-Americ	35-49
WhiteorCaucasian	Female	kfAJiJUqC3KEYf1ycnGusN3suGs	NotHispanicorLatino[1]	yes	yes	51	European-Americ	50-69
BlackorAfricanAmerican	Female	704qrpD2TfkmrFZ9t@PTsb1r6bo	NotHispanicorLatino[1]	No,	No,	27	African-America	18-34
BlackorAfricanAmerican	Female	BeLCjvK~z5sbcwLkpl2jA7xYs6I	NotHispanicorLatino[1]	No,	No,	30	African-America	18-34
Other	Female	9YqZejTepVH4X50ov5DRw6pzZcY	NotHispanicorLatino[1]	No,	No,	30	other	18-34
WhiteorCaucasian	Female	wS8sWxUlfInFjb1Jfi17chtUWzk	NotHispanicorLatino[1]	No,	No,	33	European-Americ	18-34
WhiteorCaucasian	Female	JPTrogW8LEzxu~p4x0sGnNoMCEQ	NotHispanicorLatino[1]	yes	yes	36	European-Americ	35-49
BlackorAfricanAmerican	Female	iOm2~J6cwq09gmxXKnQuejeIyhg	NotHispanicorLatino[1]	No,	No,	30	African-America	18-34
WhiteorCaucasian	Female	oqJKBgSr7fSng40rKBo9~SWtnTo	NotHispanicorLatino[1]	yes	yes	33	European-Americ	18-34
WhiteorCaucasian	Female	tW0PqcEgSAGTzNl1YaBhr@mmn5A	NotHispanicorLatino[1]	yes	No,	15	European-Americ
BlackorAfricanAmerican	Female	iBh@b7Ij8BdpaT2XSDauztxNRk4	NotHispanicorLatino[1]	No,	No,	21	African-America	18-34
WhiteorCaucasian	Female	2ObFuz~2pCfI1qfXWInT0p6Lnkg	NotHispanicorLatino[1]	yes	yes	36	European-Americ	35-49
BlackorAfricanAmerican	Female	jgzHv3kALnUeQH@kz6@@FCPBotI	NotHispanicorLatino[1]	No,	No,	24	African-America	18-34
WhiteorCaucasian	Female	x1DxBeXAdnEWz~VJDyj7c2Q8DEw	NotHispanicorLatino[1]	No,	No,	36	European-Americ	35-49
BlackorAfricanAmerican	Female	Q1AreFNzkQI8oIcJGUfqwe3pf6E	NotHispanicorLatino[1]	No,	No,	24	African-America	18-34
WhiteorCaucasian	Female	sNeucZY3@@Jk0z11QQmNusXoSyY	NotHispanicorLatino[1]	yes	No,	24	European-Americ	18-34
WhiteorCaucasian	Female	PDiCpXwL9IC@th@yKKI1nS@V0QI	NotHispanicorLatino[1]	yes	yes	42	European-Americ	35-49
BlackorAfricanAmerican	Female	nxYLJZV@JqcSyJAAJJCKHGW36t4	NotHispanicorLatino[1]	No,	No,	33	African-America	18-34
BlackorAfricanAmerican	Female	~E6OgHqmVYg0J5g1H1vd7@r86@Y	NotHispanicorLatino[1]	No,	No,	27	African-America	18-34
BlackorAfricanAmerican	Female	Bm39oZjqV5mE8f1ARQxo~lOKw~8	NotHispanicorLatino[1]	No,	No,	27	African-America	18-34
WhiteorCaucasian	Female	~qbExpVxyP3EXCHkVN1H2bZlyAo	NotHispanicorLatino[1]	yes	yes	27	European-Americ	18-34
WhiteorCaucasian	Female	764BjKJ~tzuE33cBDL94ZAA0R6s	NotHispanicorLatino[1]	yes	yes	42	European-Americ	35-49
WhiteorCaucasian	Female	ghfXIQSwDOjTnHoDHUOqKi7NZZo	NotHispanicorLatino[1]	yes	No,	48	European-Americ	35-49
WhiteorCaucasian	Female	AIB6gGezVTCH6ErHxYWHpo6lgXs	NotHispanicorLatino[1]	yes	yes	24	European-Americ	18-34
WhiteorCaucasian	Female	yfrec6z9ozKSvx@DgrTeLk30RAY	NotHispanicorLatino[1]	No,	yes	36	European-Americ	35-49
Asian	Female	oXv0vIWDLMEKgZiZbFFbIOzDVuY	NotHispanicorLatino[1]	No,	No,	27	Asian	18-34
WhiteorCaucasian	Female	g@VCaatF~vyMZgKE6y5XdcJ0qX4	NotHispanicorLatino[1]	yes	No,	51	European-Americ	50-69
WhiteorCaucasian	Female	YRJbVzl9fV6agG0V7hdhlYJ0blk	NotHispanicorLatino[1]	yes	No,	33	European-Americ	18-34
WhiteorCaucasian	Female	@P8ZLGqedg8DdtFoR~O@VG5UGU8	NotHispanicorLatino[1]	yes	yes	42	European-Americ	35-49
WhiteorCaucasian	Female	Kc5H2Xo7qWAjiTX~jeYcuv0TOo0	NotHispanicorLatino[1]	yes	No,	33	European-Americ	18-34
BlackorAfricanAmerican	Female	2CuhmXqqs6WApsYttKK0lkGXcRc	NotHispanicorLatino[1]	yes	yes	39	African-America	35-49
WhiteorCaucasian	Female	oF3hfCooGnXxmBWyn9e6ATeCtVA	NotHispanicorLatino[1]	yes	yes	30	European-Americ	18-34
Asian	Female	yJx0q@drIt4YpQCmgNQW45vfcqA	NotHispanicorLatino[1]	yes	yes	36	Asian	35-49
Other	Female	EqlLuyYd57XpoY~IugrmB8hGCw4	HispanicorLatino[2]	No,	No,	36	other	35-49
WhiteorCaucasian	Female	38tZm9aEoHvPBX1y9t4h973iqR4	NotHispanicorLatino[1]	yes	yes	51	European-Americ	50-69
WhiteorCaucasian	Female	@ugrjbbMMDiN2hpTbeGZhis1594	NotHispanicorLatino[1]	No,	No,	24	European-Americ	18-34
WhiteorCaucasian	Female	pOGTGstndO56FzRLsZ8VPFqan9U	NotHispanicorLatino[1]	No,	yes	33	European-Americ	18-34
BlackorAfricanAmerican	Female	3sRXN3R9xu6x0v1sq7nrpxo8cds	NotHispanicorLatino[1]	yes	yes	24	African-America	18-34
WhiteorCaucasian	Female	hSxE5nqrvSQKG4yJQA5JQz7X7Kw	NotHispanicorLatino[1]	No,	No,	30	European-Americ	18-34
WhiteorCaucasian	Female	aZzt8pARotG0ZEah0P8pI4fpxeY	NotHispanicorLatino[1]	yes	yes	33	European-Americ	18-34
WhiteorCaucasian	Female	gpmm3hccA7u1YbBBFlJFi4~OQS4	NotHispanicorLatino[1]	No,	No,	30	European-Americ	18-34
BlackorAfricanAmerican	Female	OK45P@@rbU0LY4UC9AtrZyDP9mk	NotHispanicorLatino[1]	No,	No,	27	African-America	18-34
WhiteorCaucasian	Female	IAhhXg2Ft8vv6TTm7KxTbDiBPA0	NotHispanicorLatino[1]	yes	yes	30	European-Americ	18-34
BlackorAfricanAmerican	Female	M6TPyTCAUNNkgaKYg2RfjhYdny8	HispanicorLatino[2]	yes	yes	39	African-America	35-49
WhiteorCaucasian	Female	KU8hf9BjmbOFTtIOCvl0yFphprQ	NotHispanicorLatino[1]	yes	yes	54	European-Americ	50-69
WhiteorCaucasian	Female	JJhy~fBWOeIfwh~f8yiDGAj95p4	NotHispanicorLatino[1]	yes	yes	36	European-Americ	35-49
WhiteorCaucasian	Female	FTSkOxywMlojWarGxr~AGB8QsEM	NotHispanicorLatino[1]	yes	yes	36	European-Americ	35-49
BlackorAfricanAmerican	Female	kQBPZioSbBLBe@X4RgdIuapke80	NotHispanicorLatino[1]	No,	No,	30	African-America	18-34
BlackorAfricanAmerican	Female	BqMrnZxbR@csyvPso8UBCHCTk2k	NotHispanicorLatino[1]	No,	yes	27	African-America	18-34
WhiteorCaucasian	Female	NQGU26uU@dE0jqXkJU3H~@y@t9U	NotHispanicorLatino[1]	yes	yes	36	European-Americ	35-49
WhiteorCaucasian	Female	nhkZGiSufoJCw~~DgXVj6FOhZ6M	NotHispanicorLatino[1]	yes	yes	27	European-Americ	18-34
WhiteorCaucasian	Female	MafZ8d0pDfw3TI@vpLbqpkbVLYc	NotHispanicorLatino[1]	yes	yes	69	European-Americ	>69
WhiteorCaucasian	Female	s35gAKcpVsdhmoDEK4TimlSR~ZM	NotHispanicorLatino[1]	yes	yes	33	European-Americ	18-34
WhiteorCaucasian	Female	PYxkY8JSU2a5vtj60ESc~OUY8sY	NotHispanicorLatino[1]	No,	No,	33	European-Americ	18-34
WhiteorCaucasian	Female	fPiWXrnB92bU@nwlYF8q0Kwo4Ik	NotHispanicorLatino[1]	yes	yes	27	European-Americ	18-34
BlackorAfricanAmerican	Female	syl5j06Es1pqf4MbNO9JaTBt@Xo	NotHispanicorLatino[1]	No,	No,	51	African-America	50-69
WhiteorCaucasian	Female	4AhR24OcTemk1nWmHJQYEmJE18c	NotHispanicorLatino[1]	No,	No,	24	European-Americ	18-34
BlackorAfricanAmerican	Female	onbIlmnvSExZyILVby~4hxoFqrQ	NotHispanicorLatino[1]	No,	No,	24	African-America	18-34
WhiteorCaucasian	Female	EMZKMEg2HTFhKAy6epL3z1rs5cE	NotHispanicorLatino[1]	yes	yes	33	European-Americ	18-34
Asian	Female	TPVYWfoX9UXaG0nL3DL3ayoC64M	NotHispanicorLatino[1]	yes	yes	45	Asian	35-49
BlackorAfricanAmerican	Female	@MDdJhr0YOKybi0DJz38pkJz15U	NotHispanicorLatino[1]	No,	No,	27	African-America	18-34
WhiteorCaucasian	Female	~FY@dGbVTroInXdMHADELxXrMSI	NotHispanicorLatino[1]	No,	yes	39	European-Americ	35-49
WhiteorCaucasian	Female	U5jM7suY@pdwFJUKgld7pY6JMbA	NotHispanicorLatino[1]	yes	No,	21	European-Americ	18-34
WhiteorCaucasian	Female	lX4JHVJ79kwSI2QXzQjMSWBNgHk	NotHispanicorLatino[1]	yes	No,	48	European-Americ	35-49
BlackorAfricanAmerican	Female	p@zAbR2MpOirlv6U~Y6UhwkRQnY	NotHispanicorLatino[1]	No,	No,	27	African-America	18-34
BlackorAfricanAmerican	Female	Rl1Zyx6nozp8NhE6trk3pto9VD4	NotHispanicorLatino[1]	yes	yes	39	African-America	35-49
WhiteorCaucasian	Female	hJeg3pK88twCwzbMuKSV9~LwOu4	NotHispanicorLatino[1]	yes	yes	42	European-Americ	35-49
WhiteorCaucasian	Female	FDRTzO6w9OLVplWVq0EoCW1e5nc	NotHispanicorLatino[1]	yes	yes	36	European-Americ	35-49
Asian	Female	7bnv5O2xPvVJozXRF8KTD1JOoCE	NotHispanicorLatino[1]	No,	No,	42	Asian	35-49
BlackorAfricanAmerican	Female	Ssxzlbotl3LzeSP7ntaMLG4kRBM	NotHispanicorLatino[1]	No,	No,	54	African-America	50-69
WhiteorCaucasian	Female	V8HGsSwa8UAdDSssmYjgye~DeIQ	NotHispanicorLatino[1]	yes	yes	36	European-Americ	35-49
WhiteorCaucasian	Female	btW7dxVzeJOHrlcJCvWiIkhJ27I	NotHispanicorLatino[1]	No,	yes	30	European-Americ	18-34
BlackorAfricanAmerican	Female	twh29ae42FSzkmppF4@TE8d9tKA	NotHispanicorLatino[1]	No,	No,	24	African-America	18-34
WhiteorCaucasian	Female	IQVGqynmgi2CfudXoriA81bvFCE	NotHispanicorLatino[1]	yes	No,	45	European-Americ	35-49
WhiteorCaucasian	Female	H3Qw0uUwkMASjcIEIr8UqeJeNq4	NotHispanicorLatino[1]	No,	No,	18	European-Americ	18-34
WhiteorCaucasian	Female	ka1n~REH1~ZMDZgQvzZ3KG8CnDI	NotHispanicorLatino[1]	yes	yes	33	European-Americ	18-34
BlackorAfricanAmerican	Female	at7I@jjGOGwln7Pd28zHZSRxlb8	NotHispanicorLatino[1]	No,	yes	33	African-America	18-34
BlackorAfricanAmerican	Female	zhBeodQ98FEkdw4@eUVnavMLGO4	NotHispanicorLatino[1]	No,	No,	21	African-America	18-34
BlackorAfricanAmerican	Female	7chO9DLs4fsjWi5cPr75eO846I8	NotHispanicorLatino[1]	No,	No,	51	African-America	50-69
WhiteorCaucasian	Female	gyWlh4VyOZa5yuuhhjr43sXqfy0	NotHispanicorLatino[1]	yes	yes	27	European-Americ	18-34
WhiteorCaucasian	Female	6RZqpcTVmHcjwINcY6KmmJr1ikA	NotHispanicorLatino[1]	yes	No,	33	European-Americ	18-34
WhiteorCaucasian	Female	cN6Hr7Jdxf6k3kp95DmAlup4~eo	NotHispanicorLatino[1]	No,	yes	30	European-Americ	18-34
WhiteorCaucasian	Female	cF@XlEwLy2idsPbHKGgoShyVS@4	NotHispanicorLatino[1]	yes	No,	36	European-Americ	35-49
WhiteorCaucasian	Female	49jA0lO5WVDGHe3uGePPkXfef9I	NotHispanicorLatino[1]	No,	yes	66	European-Americ	50-69
WhiteorCaucasian	Female	RQFt5ctyn80yB9I6j6mbIy40aaQ	NotHispanicorLatino[1]	No,	No,	39	European-Americ	35-49
BlackorAfricanAmerican	Female	hxYfANZnMNPVSygHD3E6uK1lyAY	NotHispanicorLatino[1]	No,	No,	24	African-America	18-34
BlackorAfricanAmerican	Female	S5@duuJRIJelmIfgwZFjsJuTuvI	NotHispanicorLatino[1]	No,	No,	51	African-America	50-69
WhiteorCaucasian	Female	hDTjbK~wUaexb9HEhwNp0GAYvyg	NotHispanicorLatino[1]	yes	yes	60	European-Americ	50-69
WhiteorCaucasian	Female	J1fhp0rE@CoQbiMhpdgRkTbRcVM	NotHispanicorLatino[1]	yes	No,	45	European-Americ	35-49
BlackorAfricanAmerican	Female	izCvlZHJIPNykvwAQHu6f0hdp~4	NotHispanicorLatino[1]	yes	No,	30	African-America	18-34
BlackorAfricanAmerican	Female	kmET6KucqbmzLQCAYKpYxFFq5vc	NotHispanicorLatino[1]	No,	No,	27	African-America	18-34
BlackorAfricanAmerican	Female	EPtFZmoGaqXnR1orMuY1rwcLO1M	NotHispanicorLatino[1]	No,	No,	21	African-America	18-34
BlackorAfricanAmerican	Female	hIjKHE3KdIJ4RJLzGnVYxuBYCO4	NotHispanicorLatino[1]	yes	yes	42	African-America	35-49
WhiteorCaucasian	Female	pkhMV0i7WI1QY~1KRUrbU2ni620	NotHispanicorLatino[1]	No,	No,	21	European-Americ	18-34
BlackorAfricanAmerican	Female	MPzLlxjWwVwXsPZR9UJ3YNWiyMQ	NotHispanicorLatino[1]	No,	No,	24	African-America	18-34
WhiteorCaucasian.WhiteorCaucasian	Female	D8QOeoyVaXoMhX6IbLJdnzvzPEs	NotHispanicorLatino[1]	yes	yes	27	European-Americ	18-34
WhiteorCaucasian	Female	pvB91Ymowp~vvLC4DUFegkYfO88	NotHispanicorLatino[1]	yes	yes	21	European-Americ	18-34
WhiteorCaucasian	Female	0XsGE0BUszBzlQzKn@KzFkMp5lE	NotHispanicorLatino[1]	yes	yes	66	European-Americ	50-69
BlackorAfricanAmerican	Female	ubZNXCVgvikn7rF0dt~1H2N0RG4	NotHispanicorLatino[1]	No,	yes	30	African-America	18-34
WhiteorCaucasian	Female	xjW9avHbd~8m3xR6UuHjb5JkLxA	NotHispanicorLatino[1]	yes	yes	30	European-Americ	18-34
WhiteorCaucasian	Female	dJZwJy2HbxRfsOcJhZd45ANp6Fc	NotHispanicorLatino[1]	yes	yes	30	European-Americ	18-34
BlackorAfricanAmerican	Female	BFj98OOC15k@tRC3bUuEDayVUBg	NotHispanicorLatino[1]	No,	No,	21	African-America	18-34
BlackorAfricanAmerican	Female	nQ7DUOdlqJRI2u6WvodbDVprnO8	NotHispanicorLatino[1]	yes	yes	21	African-America	18-34
WhiteorCaucasian	Female	BpKwEtFaSuadFCjUpBsHtndKJn0	NotHispanicorLatino[1]	No,	No,	33	European-Americ	18-34
WhiteorCaucasian	Male	q7TgFXwsSumKiQp7l4WF2LmJEHA	NotHispanicorLatino[1]	yes	yes	36	European-Americ	35-49
BlackorAfricanAmerican	Female	40spXGGVXL5ZFVcjLj0iHRVAggc	NotHispanicorLatino[1]	No,	No,	30	African-America	18-34
Other	Female	hRUFkDpepKfCW5OwD01j6KIdnFo	HispanicorLatino[2]	yes	yes	27	other	18-34
WhiteorCaucasian	Female	bjv7Czy7ojkK030NpnOhp5SZDL8	NotHispanicorLatino[1]	yes	yes	33	European-Americ	18-34
WhiteorCaucasian	Female	ushA1XPoRG7M47EuuCylDNR2Kvw	NotHispanicorLatino[1]	No,	No,	24	European-Americ	18-34
BlackorAfricanAmerican	Female	8aWXoPBYyxIYvuGvkTNaX~kuiGY	NotHispanicorLatino[1]	No,	No,	33	African-America	18-34
WhiteorCaucasian	Female	~wmf5IvFPCTFdXccfBB1oa~W5Jg	NotHispanicorLatino[1]	yes	yes	21	European-Americ	18-34
BlackorAfricanAmerican	Female	SikZ9jAU7V8~3mUGe@H2XOpeNcU	NotHispanicorLatino[1]	No,	No,	39	African-America	35-49
BlackorAfricanAmerican	Female	dLMiuxsGvDVwfQUesOejkUnKgHU	NotHispanicorLatino[1]	No,	No,	21	African-America	18-34
BlackorAfricanAmerican	Female	rr2xjtxpSa5UZCZu76y9GVmMRT4	NotHispanicorLatino[1]	yes	yes	27	African-America	18-34
Asian.Other	Female	2GjlQfq8r93sdL~Unka@Z2xV~w0	NotHispanicorLatino[1]	yes	yes	27	Asian	18-34
BlackorAfricanAmerican	Female	BG9~cRpqbLsmp@L1iwlqcUcVYPc	NotHispanicorLatino[1]	yes	No,	51	African-America	50-69
BlackorAfricanAmerican	Female	WnU~rdSsU5dvuU@vuVLjV3Dwp1g	NotHispanicorLatino[1]	No,	yes	54	African-America	50-69
BlackorAfricanAmerican	Female	kjmDS~3lxGW1gRyXm6kMB5YaTQA	NotHispanicorLatino[1]	No,	No,	18	African-America	18-34
WhiteorCaucasian	Female	VsMOC@CRVPO8VHdGxwZ5Ri@Us1E	NotHispanicorLatino[1]	yes	yes	48	European-Americ	35-49
BlackorAfricanAmerican	Female	J0O26LUvrO6yVG9LDte@TAQkZp0	NotHispanicorLatino[1]	No,	No,	54	African-America	50-69
BlackorAfricanAmerican	Female	tWTcW~C7WqrJBuLkbowHnSTnd78	NotHispanicorLatino[1]	No,	No,	30	African-America	18-34
WhiteorCaucasian	Female	idPFhBqT~M9H1YOF7Lfwr8v6kbk	NotHispanicorLatino[1]	yes	yes	39	European-Americ	35-49
WhiteorCaucasian	Female	fhoc0OGoh7r9eqcwM1perM@yngo	NotHispanicorLatino[1]	yes	No,	51	European-Americ	50-69
WhiteorCaucasian	Female	5vHC3iAEi5JGV0N9tkC5YlOUN8I	NotHispanicorLatino[1]	yes	yes	30	European-Americ	18-34
WhiteorCaucasian	Female	V3pciyiCaYt6A8oaRf9fAA8iP0k	NotHispanicorLatino[1]	yes	yes	33	European-Americ	18-34
WhiteorCaucasian	Female	pC3ZfQEzFObm~s5by5UzvtIHkws	NotHispanicorLatino[1]	yes	yes	33	European-Americ	18-34
WhiteorCaucasian	Male	Ga6JEi6kM9SoPQEet7C@EVR5vkE	NotHispanicorLatino[1]	yes	yes	54	European-Americ	50-69
WhiteorCaucasian	Female	wcNU2@XEWHhQVgyf8iNnLphLTao	NotHispanicorLatino[1]	No,	No,	51	European-Americ	50-69
BlackorAfricanAmerican	Female	tZYHM9mhYILbKwd7yFEGYWIOA@w	NotHispanicorLatino[1]	No,	No,	33	African-America	18-34
WhiteorCaucasian	Female	6qz~CmFC6rzxCON30zg@biRYWsk	NotHispanicorLatino[1]	yes	No,	30	European-Americ	18-34
BlackorAfricanAmerican	Female	GbHZJ~jEVur1I3uQv7m7O@@FzqE	NotHispanicorLatino[1]	No,	No,	27	African-America	18-34
Other	Female	9Xcvdxk5aPk7kTEqCOdgF8BgvJw	HispanicorLatino[2]	No,	No,	24	other	18-34
Other	Female	cWGx@tdfN9RMc0HE92fBDdSU@bY	NotHispanicorLatino[1]	yes	yes	33	other	18-34
WhiteorCaucasian	Female	HsDmbOVab4khDIZ4yBL9V7o5Mtw	NotHispanicorLatino[1]	yes	yes	72	European-Americ	>69
WhiteorCaucasian	Female	~I0mR0uJ6zK7I8qPWp50ksGNjbc	NotHispanicorLatino[1]	yes	yes	39	European-Americ	35-49
WhiteorCaucasian	Female	nnWnyZ7AbKofF0Uc1T0jtNnRrSc	NotHispanicorLatino[1]	yes	yes	30	European-Americ	18-34
WhiteorCaucasian.Unknown	Female	P4GmHWyfIO2T@X~vr0uTrJHqmHY	Unknown[3]	No,	No,	33	European-Americ	18-34
WhiteorCaucasian	Female	rD@f518prGOhuDq393TkpqRR4Zo	NotHispanicorLatino[1]	yes	yes	42	European-Americ	35-49
BlackorAfricanAmerican	Female	hjHQOHSxhZrbsEec4j25@6lJxUE	NotHispanicorLatino[1]	No,	No,	27	African-America	18-34
WhiteorCaucasian	Female	6NKThyJpkSH2pZbkhhOUw4uTzYE	NotHispanicorLatino[1]	yes	yes	36	European-Americ	35-49
BlackorAfricanAmerican	Female	Y~MWEslJS~VVStk8XsLdFqc9@is	NotHispanicorLatino[1]	No,	No,	27	African-America	18-34
BlackorAfricanAmerican	Female	CJ3szvD~93SMNsLgk27nq@T8js0	HispanicorLatino[2]	No,	No,	30	African-America	18-34
BlackorAfricanAmerican	Female	SK2KtbZUmVv8HWOTOjkrm8mGeQA	NotHispanicorLatino[1]	yes	yes	39	African-America	35-49
WhiteorCaucasian	Female	TVUoIb3tfuZ5rvQGrs3bkOwm0P4	NotHispanicorLatino[1]	yes	No,	30	European-Americ	18-34
WhiteorCaucasian	Female	fJiBdc8dzDhiLJO@gpIHG@jTuQ8	NotHispanicorLatino[1]	No,	yes	36	European-Americ	35-49
WhiteorCaucasian	Female	c~WnxcQbirUqpxjp5anqlFrwm9k	NotHispanicorLatino[1]	yes	yes	36	European-Americ	35-49
WhiteorCaucasian	Female	oULZaCUkQUgw~ny9B~YI83FT2ZE	NotHispanicorLatino[1]	yes	No,	15	European-Americ
BlackorAfricanAmerican	Female	ID~mFYaFR1KL8PhVwsSKf1ra540	NotHispanicorLatino[1]	yes	yes	36	African-America	35-49
BlackorAfricanAmerican	Female	UKG7XAClk6XZW6qzA2NDXISqYJQ	NotHispanicorLatino[1]	yes	yes	36	African-America	35-49
BlackorAfricanAmerican	Female	yEpjLqzSWNyNBZmckEu3pGaKVHQ	NotHispanicorLatino[1]	yes	yes	45	African-America	35-49
BlackorAfricanAmerican	Female	F4tOOigureerbgUv33MF3d7~Pk0	NotHispanicorLatino[1]	yes	No,	27	African-America	18-34
BlackorAfricanAmerican	Female	fx48xJljA@4wLooFUlZCKp5t@fg	NotHispanicorLatino[1]	yes	yes	24	African-America	18-34
BlackorAfricanAmerican	Female	jzUQVl~pxzZT~FS~Y8yQD4BUj2s	NotHispanicorLatino[1]	No,	No,	27	African-America	18-34
WhiteorCaucasian	Female	yLRFnfTHMt5MrAX@Ci9UgC@Pijk	NotHispanicorLatino[1]	No,	No,	30	European-Americ	18-34
WhiteorCaucasian	Female	uZUTTFh2QJSJJjqG9JePEbDWupE	NotHispanicorLatino[1]	No,	yes	30	European-Americ	18-34
WhiteorCaucasian	Female	hRghnt6wnNorTDbumk2asb@6V34	NotHispanicorLatino[1]	No,	No,	30	European-Americ	18-34
BlackorAfricanAmerican.BlackorAfricanAmerican.BlackorAfricanAmerican	Female	FckTlKJ1mF@y8vOM2cgtX9FlfAw	NotHispanicorLatino[1]	No,	No,	24	Unknown	18-34
WhiteorCaucasian	Female	w5n5JHaPPWtuCLNOhs4btDLLp8E	NotHispanicorLatino[1]	No,	No,	27	European-Americ	18-34
WhiteorCaucasian	Female	Al4K1AH9q4pEpj6xiQLC7t1KqX0	NotHispanicorLatino[1]	yes	yes	36	European-Americ	35-49
BlackorAfricanAmerican	Female	CuheGKowk8txTAXDYVqAbMPlkrg	NotHispanicorLatino[1]	No,	No,	33	African-America	18-34
BlackorAfricanAmerican	Female	OaE~ZrikkiL4@f~hGgKHPC1vO5Q	NotHispanicorLatino[1]	No,	No,	27	African-America	18-34
BlackorAfricanAmerican	Female	E7HqKyZiUD4iUGvGQgTMc5HeMHU	NotHispanicorLatino[1]	No,	No,	27	African-America	18-34
BlackorAfricanAmerican	Female	BGLx5LiGD@JbZqJp1yTmoZvy~lI	NotHispanicorLatino[1]	No,	No,	27	African-America	18-34
WhiteorCaucasian	Female	nzF@ix2DtwTiA0gsThP6QavQSpo	Unknown[3]	yes	yes	42	European-Americ	35-49
WhiteorCaucasian	Female	qAy9sg9kSTC@fdbJ9cadxnoAVGs	NotHispanicorLatino[1]	yes	No,	-12	European-Americ
WhiteorCaucasian	Female	giut9ZrPtbGp3QDj2Eta8xH~0D0	NotHispanicorLatino[1]	No,	yes	57	European-Americ	50-69
BlackorAfricanAmerican	Female	g@5jwYwGl8pXkmY7crXwLuw2QUQ	NotHispanicorLatino[1]	yes	yes	39	African-America	35-49
BlackorAfricanAmerican	Female	RV35N8EOn0GB0GzE0LxgOsQWC5k	NotHispanicorLatino[1]	No,	No,	27	African-America	18-34
WhiteorCaucasian	Female	ebJGPHivCR6kNPARGlWrzSeTtf8	NotHispanicorLatino[1]	yes	yes	27	European-Americ	18-34
WhiteorCaucasian	Female	OVtKwHmNzYA1GTo6ybegOnpReKU	NotHispanicorLatino[1]	No,	yes	30	European-Americ	18-34
WhiteorCaucasian	Female	BuFUIVVgBzdC8rcTAl4PNvWlbA8	NotHispanicorLatino[1]	No,	No,	33	European-Americ	18-34
BlackorAfricanAmerican	Female	FGdTQf4jJ69T@HGHov1CljUnktA	NotHispanicorLatino[1]	yes	yes	39	African-America	35-49
BlackorAfricanAmerican	Female	t23c7fiMbW4ieVd7OELN@dWqwIU	NotHispanicorLatino[1]	No,	yes	36	African-America	35-49
Other	Female	j4dzZqY0j~i2PFQzOubm6sDB6Gc	NotHispanicorLatino[1]	yes	No,	33	other	18-34
WhiteorCaucasian	Female	QedwPRw2USf6RX8YRD0s3iHzE1o	NotHispanicorLatino[1]	yes	yes	51	European-Americ	50-69
BlackorAfricanAmerican	Female	4Y5ZKU3IKYt3sbPWdwfWFljfzz8	NotHispanicorLatino[1]	No,	No,	33	African-America	18-34
